# Supplementary material for: The evolutionary landscape of intergenic trans-splicing events in insects
Source: Nat Commun. 2015 Nov 2;6:8734. doi: 10.1038/ncomms9734 (PMC4667647; doi:10.1038/ncomms9734)
Supplement: Supplementary Data 1 — Information of trans-splicing events [file ncomms9734-s2.xls]

## Sheet: All_trans
Supplementary Data 1. Information of trans-splicing events.
1627 trans-splicing events identified in this study are summarized according to their name, junction site, donor gene, acceptor gene, all supporting reads and non-redundant supporting reads, anchor length beside the junction, perfect matched reads, paired-end supporting read pairs and cis-splicing involvement.
Species	Trans-splicing	Junction	Donor	Acceptor	Reads/Non_redundant_reads	Anchor	Reads_no_mismatch	Paired_end_reads	Cis-splicing
D. melanogaster	NM_163877_exon4::NM_001202332_exon5	chr3R-17200782::chr3R+17193632	mod(mdg4)|NM_163877	CG42775|NM_001202332	2268/117	70/70	116	1172	Both
D. melanogaster	NM_163879_exon4::NM_001202333_exon1	chr3R-17200782::chr3R+17194102	mod(mdg4)|NM_163879	CG42776|NM_001202333	1559/113	69/70	108	1202	Both
D. melanogaster	NM_163877_exon4::NM_176521_exon1	chr3R-17200782::chr3R+17186112	mod(mdg4)|NM_163877	mod(mdg4)|NM_176521	871/64	70/70	60	1270	Both
D. melanogaster	NM_168765_exon1::NM_170070_exon1	chr3L-18465243::chr3R-19120960	Met75Ca|NM_168765	pnt|NM_170070	539/29	70/20	19	2596	No
D. melanogaster	NM_163877_exon4::NM_176522_exon1	chr3R-17200782::chr3R+17187120	mod(mdg4)|NM_163877	mod(mdg4)|NM_176522	468/89	70/70	79	398	Both
D. melanogaster	NM_163877_exon4::NM_001202334_exon1	chr3R-17200782::chr3R+17195184	mod(mdg4)|NM_163877	CG42777|NM_001202334	435/87	69/70	80	380	Both
D. melanogaster	NM_206135_exon1::NM_001202318_exon1	chr2R+12474237::chr3R+15179773	RpLP2|NM_206135	CG42793|NM_001202318	225/23	70/25	16	6997	No
D. melanogaster	NM_163877_exon4::NM_001202332_exon4	chr3R-17200782::chr3R+17193085	mod(mdg4)|NM_163877	CG42775|NM_001202332	229/75	68/70	65	132	Both
D. melanogaster	NM_079592_exon6::NM_001202318_exon1	chr3R+7050666::chr3R+15179773	RpL3|NM_079592	CG42793|NM_001202318	155/23	70/24	19	1396	No
D. melanogaster	NM_080077_exon1::NM_170070_exon1	chr3L+12124796::chr3R-19120960	Lsp2|NM_080077	pnt|NM_170070	141/24	70/20	13	1374	No
D. melanogaster	NM_163877_exon4::NM_001202332_exon2	chr3R-17200782::chr3R+17191726	mod(mdg4)|NM_163877	CG42775|NM_001202332	188/65	68/70	55	139	Both
D. melanogaster	NM_078658_exon5::NM_170070_exon1	chrX-17037620::chr3R-19120960	RpS5a|NM_078658	pnt|NM_170070	141/12	70/20	8	239	No
D. melanogaster	NM_079487_exon3::NM_170070_exon1	chr3L+22070587::chr3R-19120960	RpLP0|NM_079487	pnt|NM_170070	71/19	70/20	14	8987	No
D. melanogaster	NM_079280_exon4::NM_170070_exon1	chr3L-9502990::chr3R-19120960	RpS9|NM_079280	pnt|NM_170070	96/14	70/20	12	1491	No
D. melanogaster	NM_079162_exon3::NM_170070_exon1	chr3L-1667192::chr3R-19120960	RpL23A|NM_079162	pnt|NM_170070	110/29	70/24	20	198	No
D. melanogaster	NM_079280_exon4::NM_001202318_exon1	chr3L-9502990::chr3R+15179773	RpS9|NM_079280	CG42793|NM_001202318	78/12	70/24	7	1484	No
D. melanogaster	NM_167526_exon3::NM_001202318_exon1	chrX+16532953::chr3R+15179773	RpS19a|NM_167526	CG42793|NM_001202318	80/11	70/23	6	526	No
D. melanogaster	NM_078970_exon1::NM_170070_exon1	chr2R+7243633::chr3R-19120960	deltaTry|NM_078970	pnt|NM_170070	83/12	70/20	10	170	No
D. melanogaster	NM_143456_exon1::NM_170070_exon1	chr3R-25541974::chr3R-19120960	Obp99b|NM_143456	pnt|NM_170070	41/21	70/20	15	289	No
D. melanogaster	NM_079162_exon3::NM_001202318_exon1	chr3L-1667192::chr3R+15179773	RpL23A|NM_079162	CG42793|NM_001202318	71/13	70/24	7	191	No
D. melanogaster	NM_057276_exon2::NM_170070_exon1	chr2L+901318::chr3R-19120960	Lsp1beta|NM_057276	pnt|NM_170070	45/12	70/20	8	400	No
D. melanogaster	NM_143456_exon1::NM_001202318_exon1	chr3R-25541974::chr3R+15179773	Obp99b|NM_143456	CG42793|NM_001202318	32/15	70/20	11	288	No
D. melanogaster	NM_163877_exon4::NM_001202332_exon3	chr3R-17200782::chr3R+17192172	mod(mdg4)|NM_163877	CG42775|NM_001202332	69/40	68/70	32	55	Both
D. melanogaster	NM_078970_exon1::NM_001202318_exon1	chr2R+7243633::chr3R+15179773	deltaTry|NM_078970	CG42793|NM_001202318	68/11	70/24	8	164	No
D. melanogaster	NM_167314_exon3::NM_170070_exon1	chrX+11911091::chr3R-19120960	regucalcin|NM_167314	pnt|NM_170070	63/16	70/20	12	143	No
D. melanogaster	NM_079251_exon4::NM_170070_exon1	chr3L+8595492::chr3R-19120960	RpL14|NM_079251	pnt|NM_170070	60/20	70/20	13	820	No
D. melanogaster	NM_057921_exon3::NM_170070_exon1	chr2L-7825627::chr3R-19120960	Rack1|NM_057921	pnt|NM_170070	44/16	70/20	9	253	No
D. melanogaster	NM_078548_exon2::NM_001202318_exon1	chrX+9949531::chr3R+15179773	Yp1|NM_078548	CG42793|NM_001202318	50/13	70/24	9	246	No
D. melanogaster	NM_078807_exon3::NM_170070_exon1	chr2L+10202145::chr3R-19120960	RpL7|NM_078807	pnt|NM_170070	25/11	69/20	7	6154	No
D. melanogaster	NM_057921_exon3::NM_001202318_exon1	chr2L-7825627::chr3R+15179773	Rack1|NM_057921	CG42793|NM_001202318	39/14	70/20	7	252	No
D. melanogaster	NM_001110943_exon3::NM_001015266_exon1	chr3LHet-911483::chrU-2090079	CG41343|NM_001110943	CG41087|NM_001015266	42/31	69/67	28	45	No
D. melanogaster	NM_078508_exon5::NM_170070_exon1	chrX-6425049::chr3R-19120960	RpL7A|NM_078508	pnt|NM_170070	42/18	70/20	5	197	No
D. melanogaster	NM_079843_exon2::NM_001202318_exon1	chr3R-25870951::chr3R+15179773	RpL32|NM_079843	CG42793|NM_001202318	38/11	70/24	7	47	No
D. melanogaster	NM_163877_exon4::NM_080027_exon6	chr3R-17200782::chr2R-6371757	mod(mdg4)|NM_163877	lola|NM_080027	39/28	66/64	25	27	Both
D. melanogaster	NM_163877_exon4::NM_001202331_exon3	chr3R-17200782::chr3R+17192696	mod(mdg4)|NM_163877	CG42774|NM_001202331	38/28	69/70	20	19	Both
D. melanogaster	NM_057925_exon2::NM_170070_exon1	chr3L-6127797::chr3R-19120960	Lcp65Ag1|NM_057925	pnt|NM_170070	36/6	69/21	3	586	No
D. melanogaster	NM_078508_exon5::NM_001202318_exon1	chrX-6425049::chr3R+15179773	RpL7A|NM_078508	CG42793|NM_001202318	35/14	70/23	4	197	No
D. melanogaster	NM_132340_exon2::NM_001202318_exon1	chrX+9449242::chr3R+15179773	RpS28b|NM_132340	CG42793|NM_001202318	16/7	70/22	2	407	No
D. melanogaster	NM_001110591_exon2::NM_001110666_exon1	chrU+2792692::chrU+7798899	CG40551|NM_001110591	CG41020|NM_001110666	32/22	69/65	18	45	No
D. melanogaster	NM_057430_exon3::NM_001202318_exon1	chr2L+10410466::chr3R+15179773	RpS27A|NM_057430	CG42793|NM_001202318	19/4	70/22	3	54	No
D. melanogaster	NM_001015266_exon2::NM_001015227_exon1	chrU-2089457::chr3LHet-789756	CG41087|NM_001015266	CG40467|NM_001015227	25/18	65/70	16	39	No
D. melanogaster	NM_001110641_exon1::NM_001170420_exon1	chrU+6307959::chrU+8502214	CG40968|NM_001110641	CG42620|NM_001170420	23/19	60/69	17	34	No
D. melanogaster	NM_169223_exon15::NM_141542_exon2	chr3R-4214306::chr3R-4192168	PQBP-1|NM_169223	CG42286|NM_141542	21/17	68/68	16	60	Both
D. melanogaster	NM_001170420_exon1::NM_001110683_exon1	chrU+8502369::chrU-8664965	CG42620|NM_001170420	CG40948|NM_001110683	20/15	64/56	11	49	No
D. melanogaster	NM_170426_exon1::NM_079756_exon1	chr3R-25573426::chr3R+20121138	ATPsyn-gamma|NM_170426	crb|NM_079756	19/4	69/57	3	39	No
D. melanogaster	NM_166437_exon3::NM_001202318_exon1	chr2R+17181909::chr3R+15179773	RpL29|NM_166437	CG42793|NM_001202318	17/10	69/25	1	351	No
D. melanogaster	NM_137308_exon2::NM_001202318_exon1	chr2R-12635565::chr3R+15179773	Acp53C14a|NM_137308	CG42793|NM_001202318	17/5	69/22	4	598	No
D. melanogaster	NM_001202196_exon4::NM_001202318_exon1	chr3L+17468905::chr3R+15179773	CG7580|NM_001202196	CG42793|NM_001202318	17/6	70/25	5	36	No
D. melanogaster	NM_001038719_exon1::NM_057966_exon2	chr4+1219801::chr2R-19949824	Mitf|NM_001038719	RpL39|NM_057966	18/5	64/70	1	16	Both
D. melanogaster	NM_001110972_exon1::NM_001170412_exon1	chr3RHet+1017221::chrU+3398111	CG41281|NM_001110972	CG41527|NM_001170412	17/14	69/70	12	21	No
D. melanogaster	NR_001975_exon1::NR_002490_exon3	chr3L-19416874::chr3L-19480349	CR32205|NR_001975	pncr009:3L|NR_002490	16/9	30/62	3	53	Both
D. melanogaster	NM_001170371_exon2::NM_001110959_exon2	chr2RHet+2776071::chr3LHet+2398128	CG17514|NM_001170371	RpL15|NM_001110959	6/3	43/70	1	14	Both
D. melanogaster	NM_057616_exon2::NM_001144164_exon5	chr2R+16151937::chr2R+6181366	RpS18|NM_057616	CAP|NM_001144164	3/3	63/42	1	24	Both
D. melanogaster	NR_001975_exon1::NR_002490_exon4	chr3L-19416874::chr3L-19480206	CR32205|NR_001975	pncr009:3L|NR_002490	12/10	53/68	6	53	Both
D. melanogaster	NM_001202307_exon5::NM_170070_exon1	chr3R+12475700::chr3R-19120960	Cctgamma|NM_001202307	pnt|NM_170070	14/10	70/20	5	99	No
D. melanogaster	NM_078863_exon18::NM_170070_exon1	chr2L+16788766::chr3R-19120960	Mhc|NM_078863	pnt|NM_170070	12/6	68/20	2	43	No
D. melanogaster	NM_130511_exon3::NM_001103390_exon3	chrX-787255::chrX-737207	CG14632|NM_130511	CG42248|NM_001103390	12/12	64/58	10	265	Both
D. melanogaster	NM_167590_exon3::NM_001169315_exon4	chrX+17794861::chrUextra-167964	CG32495|NM_167590	CG32495|NM_001169315	11/9	69/61	8	346	Both
D. melanogaster	NM_167590_exon3::NM_001169315_exon4	chrX+17784706::chrUextra-167964	CG32495|NM_167590	CG32495|NM_001169315	11/9	69/61	8	346	Both
D. melanogaster	NM_001169315_exon2::NM_001169315_exon4	chrUextra-169744::chrX+17786485	CG32495|NM_001169315	CG32495|NM_001169315	11/9	69/61	8	346	Both
D. melanogaster	NM_001169315_exon2::NM_001169315_exon4	chrUextra-169744::chrX+17796640	CG32495|NM_001169315	CG32495|NM_001169315	11/9	69/61	8	346	Both
D. melanogaster	NM_001201531_exon1::NM_001015335_exon1	chrUextra+318439::chrU+72264	CG42644|NM_001201531	CG40378|NM_001015335	11/9	70/57	9	31	No
D. melanogaster	NM_168300_exon4::NM_001169917_exon2	chr3L-8940928::chr3L-8929870	orb2|NM_168300	CG5741|NM_001169917	9/8	59/69	8	303	Both
D. melanogaster	NM_130655_exon2::NM_170070_exon1	chrX-2503278::chr3R-19120960	CG8636|NM_130655	pnt|NM_170070	8/7	70/20	2	188	No
D. melanogaster	NM_080027_exon5::NM_163877_exon5	chr2R-6419544::chr3R-17177608	lola|NM_080027	mod(mdg4)|NM_163877	9/7	65/36	5	6	Both
D. melanogaster	NM_142099_exon2::NM_001202318_exon1	chr3R+10153457::chr3R+15179773	CG3321|NM_142099	CG42793|NM_001202318	9/7	69/21	2	1105	No
D. melanogaster	NM_079643_exon2::NM_079486_exon3	chr3R+11267262::chr3L+21979738	Act88F|NM_079643	Act79B|NM_079486	8/8	61/69	1	62	Both
D. melanogaster	NM_079089_exon3::NM_206589_exon3	chr2R+18742381::chr3R-26034147	RpL23|NM_079089	RpS7|NM_206589	5/5	68/68	1	13	Both
D. melanogaster	NM_079486_exon2::NM_079643_exon3	chr3L+21979375::chr3R+11267324	Act79B|NM_079486	Act88F|NM_079643	8/6	50/68	1	108	Both
D. melanogaster	NM_001202276_exon7::NM_141673_exon9	chr3R-5514436::chr3R-5521375	p24-2|NM_001202276	CG31352|NM_141673	8/8	62/60	5	123	Both
D. melanogaster	NM_001015150_exon1::NM_001170388_exon1	chrU+497545::chr3RHet+838957	CG40204|NM_001015150	CG42624|NM_001170388	8/7	57/44	6	7	No
D. melanogaster	NM_001104192_exon3::NM_001104191_exon2	chr3L-22576103::chr3L-22333741	CG14459|NM_001104192	Ten-m|NM_001104191	8/7	63/52	6	41	Both
D. melanogaster	NM_164696_exon2::NM_001014551_exon2	chr2L-6645972::chr2R-20791311	CG31635|NM_164696	RpL41|NM_001014551	7/4	54/70	2	6	Both
D. melanogaster	NM_167693_exon2::NM_057730_exon7	chrX-20087866::chrX-20101667	Sdic3|NM_167693	sw|NM_057730	8/7	67/68	7	11	Both
D. melanogaster	NM_167693_exon2::NM_206798_exon8	chrX-20087866::chrX-20101670	Sdic3|NM_167693	sw|NM_206798	8/7	70/67	4	37	Both
D. melanogaster	NM_079931_exon2::NM_057730_exon7	chrX-20072303::chrX-20101667	Sdic1|NM_079931	sw|NM_057730	8/7	67/68	7	12	Both
D. melanogaster	NM_079931_exon2::NM_206798_exon8	chrX-20072303::chrX-20101670	Sdic1|NM_079931	sw|NM_206798	8/7	70/67	4	38	Both
D. melanogaster	NM_141673_exon7::NM_001202276_exon9	chr3R-5522322::chr3R-5513489	CG31352|NM_141673	p24-2|NM_001202276	8/8	62/60	5	138	Both
D. melanogaster	NM_206793_exon2::NM_057730_exon7	chrX-20095726::chrX-20101667	Sdic2|NM_206793	sw|NM_057730	8/7	67/68	7	12	Both
D. melanogaster	NM_206793_exon2::NM_206798_exon8	chrX-20095726::chrX-20101670	Sdic2|NM_206793	sw|NM_206798	8/7	70/67	4	41	Both
D. melanogaster	NM_206793_exon2::NM_057730_exon7	chrX-20080167::chrX-20101667	Sdic2|NM_206793	sw|NM_057730	8/7	67/68	7	12	Both
D. melanogaster	NM_206793_exon2::NM_206798_exon8	chrX-20080167::chrX-20101670	Sdic2|NM_206793	sw|NM_206798	8/7	70/67	4	36	Both
D. melanogaster	NM_079398_exon3::NM_057620_exon3	chr3L+17039679::chr2R-7162336	TpnC73F|NM_079398	TpnC47D|NM_057620	8/7	53/57	2	12	Both
D. melanogaster	NR_001661_exon4::NM_137934_exon2	chr2L+16841886::chr2R+19212500	pncr003:2L|NR_001661	CG9861|NM_137934	4/4	50/70	1	84	Acceptor
D. melanogaster	NM_144453_exon2::NM_170070_exon1	chr3L+16311790::chr3R-19120960	Nplp3|NM_144453	pnt|NM_170070	8/7	66/20	2	166	No
D. melanogaster	NM_144220_exon2::NM_132625_exon2	chrX-13005667::chrX-12995574	CG12714|NM_144220	CG4351|NM_132625	7/6	60/57	4	307	Both
D. melanogaster	NM_079089_exon3::NM_135335_exon3	chr2R+18742381::chr2L-8042125	RpL23|NM_079089	RpL36A|NM_135335	5/4	58/61	2	14	Both
D. melanogaster	NM_079175_exon2::NM_001202318_exon1	chr3L+3197061::chr3R+15179773	Hsp83|NM_079175	CG42793|NM_001202318	6/3	70/24	1	6	No
D. melanogaster	NM_080027_exon5::NM_001202332_exon5	chr2R-6419544::chr3R+17193632	lola|NM_080027	CG42775|NM_001202332	5/5	62/60	5	9	Both
D. melanogaster	NM_142304_exon2::NM_001169644_exon3	chr3R-12398901::chr2R+6767833	CG14903|NM_142304	CG18003|NM_001169644	7/3	62/70	2	17	Acceptor
D. melanogaster	NM_079276_exon1::NM_131971_exon1	chr3L+9378384::chrX-4823879	Hsp27|NM_079276	CG4068|NM_131971	4/4	70/68	1	17	No
D. melanogaster	NM_057435_exon1::NM_001104318_exon2	chr2L-5959700::chr3R-10306634	Vm26Aa|NM_057435	cv-c|NM_001104318	6/5	70/68	1	43	Acceptor
D. melanogaster	NM_167576_exon7::NM_206494_exon2	chrX+17644881::chr3R+11110335	CG42684|NM_167576	Tm1|NM_206494	5/5	70/70	2	12	Both
D. melanogaster	NM_167359_exon1::NM_001169267_exon3	chrX+13223997::chrX-13230412	Jafrac1|NM_167359	RpS15Aa|NM_001169267	7/6	54/69	4	2	Both
D. melanogaster	NM_166622_exon1::NM_001170306_exon2	chr2R-19589634::chr3R+26374143	CG4091|NM_166622	tmod|NM_001170306	7/6	70/67	4	7	Both
D. melanogaster	NM_165279_exon1::NM_001202276_exon9	chr2L-19120110::chr3R-5513489	Ddc|NM_165279	p24-2|NM_001202276	5/4	26/61	2	4	Both
D. melanogaster	NM_165279_exon1::NM_141673_exon9	chr2L-19120110::chr3R-5521375	Ddc|NM_165279	CG31352|NM_141673	5/4	26/61	2	8	Both
D. melanogaster	NM_141419_exon4::NM_170070_exon1	chr3R+2485165::chr3R-19120960	Spase18-21|NM_141419	pnt|NM_170070	4/3	70/20	1	17	No
D. melanogaster	NM_163877_exon4::NM_176133_exon6	chr3R-17200782::chr2R-6397641	mod(mdg4)|NM_163877	lola|NM_176133	6/6	40/69	4	11	Both
D. melanogaster	NM_078658_exon2::NM_079592_exon5	chrX-17040831::chr3R+7049580	RpS5a|NM_078658	RpL3|NM_079592	2/2	69/24	1	9	Both
D. melanogaster	NM_080027_exon5::NM_001202333_exon1	chr2R-6419544::chr3R+17194102	lola|NM_080027	CG42776|NM_001202333	2/2	33/52	2	102	Both
D. melanogaster	NM_080027_exon5::NM_057430_exon2	chr2R-6419544::chr2L+10409711	lola|NM_080027	RpS27A|NM_057430	6/6	65/61	5	4	Both
D. melanogaster	NM_057786_exon2::NM_137841_exon5	chrX-658335::chr2R+18495260	RpL22|NM_057786	RpS16|NM_137841	3/3	57/41	3	1	Both
D. melanogaster	NM_057796_exon8::NM_206549_exon3	chr3R+19620962::chr3R-19633751	mbc|NM_057796	CG33111|NM_206549	6/5	42/59	5	15	Both
D. melanogaster	NM_079276_exon1::NM_168361_exon1	chr3L+9378384::chr3L+9697770	Hsp27|NM_079276	CG16711|NM_168361	3/3	70/56	1	33	No
D. melanogaster	NM_079486_exon3::NM_170070_exon1	chr3L+21980290::chr3R-19120960	Act79B|NM_079486	pnt|NM_170070	6/5	70/20	3	112	No
D. melanogaster	NM_138207_exon4::NM_170070_exon1	chr3L-685942::chr3R-19120960	CG3344|NM_138207	pnt|NM_170070	5/3	69/20	2	21	No
D. melanogaster	NM_001104129_exon2::NM_001104193_exon5	chr3L-13412187::chr3L-22709302	CG32121|NM_001104129	CG6838|NM_001104193	6/5	20/68	2	1	Both
D. melanogaster	NM_142026_exon1::NM_206083_exon6	chr3R+9207980::chr2R-6375931	Droj2|NM_142026	lola|NM_206083	6/3	58/68	1	6	Both
D. melanogaster	NM_001170413_exon2::NM_001110656_exon1	chrU-3775407::chrU+7128246	CG42619|NM_001170413	CG40930|NM_001110656	6/6	52/68	4	9	No
D. melanogaster	NM_001110589_exon2::NM_001170413_exon1	chrU-2759596::chrU-3776309	CG41367|NM_001110589	CG42619|NM_001170413	6/6	59/64	5	10	No
D. melanogaster	NM_130730_exon2::NM_166998_exon3	chrX+3833188::chrX+3841682	CG2941|NM_130730	CG32783|NM_166998	6/4	35/58	3	256	Both
D. melanogaster	NM_176346_exon1::NM_001104172_exon3	chr3L-18991101::chr3L-18982317	CG18135|NM_176346	CG34256|NM_001104172	6/6	59/69	5	14	Both
D. melanogaster	NM_169274_exon7::NM_001169693_exon6	chr3R-5198478::chr2R-11824085	Fps85D|NM_169274	Mlf|NM_001169693	6/3	64/56	1	67	Both
D. melanogaster	NM_079089_exon3::NM_135335_exon2	chr2R+18742381::chr2L-8042613	RpL23|NM_079089	RpL36A|NM_135335	4/4	47/68	1	13	Both
D. melanogaster	NM_079870_exon1::NM_001042923_exon3	chr3R-27436603::chr2L-22429110	CycG|NM_079870	RpL5|NM_001042923	2/2	43/70	1	4	Both
D. melanogaster	NM_079870_exon1::NM_057615_exon2	chr3R-27436603::chr2L-4458057	CycG|NM_079870	RpL27A|NM_057615	2/2	27/59	1	6	Both
D. melanogaster	NM_163877_exon4::NM_001014606_exon5	chr3R-17200782::chr3R+1182147	mod(mdg4)|NM_163877	CG1161|NM_001014606	5/4	66/58	3	12	Both
D. melanogaster	NM_163877_exon4::NM_001043132_exon4	chr3R-17200782::chr3L+9406303	mod(mdg4)|NM_163877	CG3689|NM_001043132	5/4	44/51	3	4	Both
D. melanogaster	NM_165814_exon6::NM_206589_exon3	chr2R-7169200::chr3R-26034147	CG9062|NM_165814	RpS7|NM_206589	5/4	22/68	1	1	Both
D. melanogaster	NM_078856_exon2::NM_078855_exon2	chr2L+16014288::chr2L-15940082	beat-Ic|NM_078856	beat-Ib|NM_078855	5/5	40/51	4	10	Both
D. melanogaster	NM_078806_exon2::NM_169645_exon3	chr2L+9967877::chr3R+11138831	RpL13|NM_078806	Tm2|NM_169645	5/3	40/58	1	1	Both
D. melanogaster	NM_001144377_exon14::NM_057457_exon2	chr2L+21124373::chr2L+7830462	Nhe2|NM_001144377	mts|NM_057457	5/5	69/67	3	38	Both
D. melanogaster	NM_080027_exon5::NM_163892_exon5	chr2R-6419544::chr3R-17196364	lola|NM_080027	mod(mdg4)|NM_163892	5/5	65/61	4	4	Both
D. melanogaster	NM_057786_exon2::NM_078658_exon3	chrX-658335::chrX-17039165	RpL22|NM_057786	RpS5a|NM_078658	4/4	65/65	2	4	Both
D. melanogaster	NM_058066_exon1::NM_170070_exon1	chr2R-13675912::chr3R-19120960	UbcD10|NM_058066	pnt|NM_170070	5/5	70/20	2	4	No
D. melanogaster	NM_058112_exon1::NM_057430_exon2	chr2L+8415886::chr2L+10409711	Akap200|NM_058112	RpS27A|NM_057430	3/3	62/63	2	7	Both
D. melanogaster	NM_134983_exon1::NM_057430_exon2	chr2L+4388858::chr2L+10409711	Tps1|NM_134983	RpS27A|NM_057430	3/3	43/68	1	9	Both
D. melanogaster	NM_001015230_exon2::NM_001170410_exon1	chr3RHet-1042::chrU+549171	CG40155|NM_001015230	CG42622|NM_001170410	5/5	66/59	5	5	No
D. melanogaster	NM_164734_exon1::NM_206083_exon6	chr2L+7033018::chr2R-6375931	CG11266|NM_164734	lola|NM_206083	5/3	32/68	1	5	Both
D. melanogaster	NM_167693_exon2::NM_079931_exon4	chrX-20087866::chrX-20069887	Sdic3|NM_167693	Sdic1|NM_079931	5/5	44/68	5	6	Both
D. melanogaster	NM_167693_exon2::NM_057730_exon8	chrX-20087866::chrX-20101136	Sdic3|NM_167693	sw|NM_057730	5/5	44/68	5	6	Both
D. melanogaster	NM_167693_exon2::NM_206793_exon4	chrX-20087866::chrX-20093262	Sdic3|NM_167693	Sdic2|NM_206793	5/5	44/68	5	5	Both
D. melanogaster	NM_167693_exon2::NM_206793_exon4	chrX-20087866::chrX-20077703	Sdic3|NM_167693	Sdic2|NM_206793	5/5	44/68	5	5	Both
D. melanogaster	NM_079931_exon2::NM_167693_exon4	chrX-20072303::chrX-20085420	Sdic1|NM_079931	Sdic3|NM_167693	5/5	44/68	5	4	Both
D. melanogaster	NM_079931_exon2::NM_057730_exon8	chrX-20072303::chrX-20101136	Sdic1|NM_079931	sw|NM_057730	5/5	44/68	5	4	Both
D. melanogaster	NM_079931_exon2::NM_206793_exon4	chrX-20072303::chrX-20093262	Sdic1|NM_079931	Sdic2|NM_206793	5/5	44/68	5	6	Both
D. melanogaster	NM_079931_exon2::NM_206793_exon4	chrX-20072303::chrX-20077703	Sdic1|NM_079931	Sdic2|NM_206793	5/5	44/68	5	5	Both
D. melanogaster	NM_079940_exon11::NM_169277_exon2	chr3L-2561932::chr3R-5226744	msn|NM_079940	RpL34b|NM_169277	5/4	21/57	1	3	Both
D. melanogaster	NM_140267_exon1::NM_001104120_exon2	chr3L-11930073::chr3L-11847976	CG14126|NM_140267	CG34420|NM_001104120	5/5	66/56	4	72	Both
D. melanogaster	NM_141758_exon7::NM_142804_exon2	chr3R-6593888::chr3R-18372845	fau|NM_141758	CG5315|NM_142804	5/4	69/68	1	17	Acceptor
D. melanogaster	NM_001032206_exon1::NM_132373_exon2	chrUextra-13754714::chrX-9964333	His4:CG33871|NM_001032206	CG15312|NM_132373	5/5	22/65	2	2	Acceptor
D. melanogaster	NM_057730_exon4::NM_167693_exon4	chrX-20105849::chrX-20085420	sw|NM_057730	Sdic3|NM_167693	5/5	44/68	5	4	Both
D. melanogaster	NM_057730_exon4::NM_079931_exon4	chrX-20105849::chrX-20069887	sw|NM_057730	Sdic1|NM_079931	5/5	44/68	5	4	Both
D. melanogaster	NM_057730_exon4::NM_206793_exon4	chrX-20105849::chrX-20093262	sw|NM_057730	Sdic2|NM_206793	5/5	44/68	5	5	Both
D. melanogaster	NM_057730_exon4::NM_206793_exon4	chrX-20105849::chrX-20077703	sw|NM_057730	Sdic2|NM_206793	5/5	44/68	5	5	Both
D. melanogaster	NM_135335_exon2::NM_132340_exon2	chr2L-8042440::chrX+9449029	RpL36A|NM_135335	RpS28b|NM_132340	3/3	49/68	1	6	Both
D. melanogaster	NM_206793_exon2::NM_167693_exon4	chrX-20095726::chrX-20085420	Sdic2|NM_206793	Sdic3|NM_167693	5/5	44/68	5	4	Both
D. melanogaster	NM_206793_exon2::NM_079931_exon4	chrX-20095726::chrX-20069887	Sdic2|NM_206793	Sdic1|NM_079931	5/5	44/68	5	5	Both
D. melanogaster	NM_206793_exon2::NM_057730_exon8	chrX-20095726::chrX-20101136	Sdic2|NM_206793	sw|NM_057730	5/5	44/68	5	3	Both
D. melanogaster	NM_206793_exon2::NM_206793_exon4	chrX-20095726::chrX-20077703	Sdic2|NM_206793	Sdic2|NM_206793	5/5	44/68	5	5	Both
D. melanogaster	NM_206793_exon2::NM_167693_exon4	chrX-20080167::chrX-20085420	Sdic2|NM_206793	Sdic3|NM_167693	5/5	44/68	5	4	Both
D. melanogaster	NM_206793_exon2::NM_079931_exon4	chrX-20080167::chrX-20069887	Sdic2|NM_206793	Sdic1|NM_079931	5/5	44/68	5	5	Both
D. melanogaster	NM_206793_exon2::NM_057730_exon8	chrX-20080167::chrX-20101136	Sdic2|NM_206793	sw|NM_057730	5/5	44/68	5	3	Both
D. melanogaster	NM_206793_exon2::NM_206793_exon4	chrX-20080167::chrX-20093262	Sdic2|NM_206793	Sdic2|NM_206793	5/5	44/68	5	5	Both
D. melanogaster	NM_135805_exon2::NM_079592_exon6	chr2L-13394865::chr3R+7050213	RpL24|NM_135805	RpL3|NM_079592	5/4	56/69	1	2	Both
D. melanogaster	NM_165566_exon1::NM_001103745_exon2	chr2R+3716760::chr2R+3721439	CG18853|NM_165566	CG12821|NM_001103745	5/4	70/67	3	9	Both
D. melanogaster	NM_136477_exon2::NM_165552_exon2	chr2R-3665980::chr2R-3617213	CG30497|NM_136477	CG18812|NM_165552	5/4	61/57	3	10	Both
D. melanogaster	NM_078905_exon1::NM_080273_exon3	chr2R+2894137::chr2R+2884181	Tsp42Ec|NM_078905	Tsp42Ea|NM_080273	5/4	66/66	2	24	Both
D. melanogaster	NM_141495_exon1::NM_057430_exon2	chr3R-3803284::chr2L+10409711	CD98hc|NM_141495	RpS27A|NM_057430	3/2	36/67	1	1	Both
D. melanogaster	NM_132200_exon5::NM_132199_exon3	chrX+7835447::chrX-7837260	CG42593|NM_132200	l(1)G0193|NM_132199	5/5	59/63	4	7	Both
D. melanogaster	NM_132196_exon1::NM_080145_exon2	chrX-7824907::chrX+7828042	CG10777|NM_132196	RpS14a|NM_080145	5/3	70/69	1	6	Both
D. melanogaster	NM_079093_exon1::NM_206767_exon2	chr2R-18962105::chrX-16693611	Fib|NM_079093	CG9132|NM_206767	4/3	68/67	1	3	Both
D. melanogaster	NM_142934_exon2::NM_079756_exon1	chr3R+19752158::chr3R+20121138	CG5857|NM_142934	crb|NM_079756	4/4	69/57	3	36	No
D. melanogaster	NM_169799_exon1::NM_143794_exon2	chr3R+14068631::chr3R-14117225	14-3-3epsilon|NM_169799	l(3)05822|NM_143794	3/3	60/54	2	3	Both
D. melanogaster	NM_166178_exon2::NM_001031893_exon2	chr2R+12391137::chrX-6986155	Sema-2a|NM_166178	Sxl|NM_001031893	3/2	45/70	1	2	Both
D. melanogaster	NM_001014739_exon8::NM_131971_exon1	chrX-13487610::chrX-4823879	up|NM_001014739	CG4068|NM_131971	3/3	70/62	2	209	No
D. melanogaster	NM_141533_exon1::NM_143927_exon3	chr3R+4143518::chr3R-4165811	Ctr1B|NM_141533	CG9603|NM_143927	4/4	65/66	1	7	Both
D. melanogaster	NM_080027_exon5::NM_167669_exon3	chr2R-6419544::chrX+19504414	lola|NM_080027	HspB8|NM_167669	4/4	55/70	3	5	Both
D. melanogaster	NM_168283_exon5::NM_078863_exon15	chr3L+8628181::chr2L+16784251	Zasp66|NM_168283	Mhc|NM_078863	4/4	58/48	3	7	Both
D. melanogaster	NM_168294_exon13::NM_079013_exon1	chr3L+8782617::chr2R-10061041	Fhos|NM_168294	mRpS16|NM_079013	3/3	69/66	1	203	Donor
D. melanogaster	NM_058021_exon2::NM_078658_exon3	chr2R+5878078::chrX-17039165	TER94|NM_058021	RpS5a|NM_078658	4/4	38/70	1	4	Both
D. melanogaster	NM_057786_exon2::NM_132118_exon3	chrX-658335::chrX-6636289	RpL22|NM_057786	RpL17|NM_132118	4/4	46/69	4	3	Both
D. melanogaster	NM_132120_exon1::NM_057430_exon2	chrX+6650733::chr2L+10409711	CG14438|NM_132120	RpS27A|NM_057430	3/2	36/66	1	2	Both
D. melanogaster	NM_141630_exon1::NM_170257_exon3	chr3R-5226664::chr3R-21884639	RpL34b|NM_141630	RpL34a|NM_170257	4/4	69/46	2	8	Both
D. melanogaster	NM_142914_exon4::NM_137934_exon2	chr3R-19520936::chr2R+19212500	CG10252|NM_142914	CG9861|NM_137934	2/2	70/70	1	108	Acceptor
D. melanogaster	NM_143227_exon1::NM_143229_exon2	chr3R+22444903::chr3R-22449135	TwdlM|NM_143227	TwdlB|NM_143229	4/4	41/57	1	6	Both
D. melanogaster	NM_001032096_exon4::NM_168123_exon6	chr2L+14617418::chr3L-5562096	Adh|NM_001032096	Msr-110|NM_168123	4/3	70/50	1	4	Acceptor
D. melanogaster	NM_001032096_exon2::NM_136075_exon2	chr2L+14616437::chr2L-18951537	Adh|NM_001032096	Nedd8|NM_136075	4/4	68/63	1	1	Both
D. melanogaster	NM_079697_exon3::NM_057786_exon3	chr3R+16648613::chrX-657024	RpS20|NM_079697	RpL22|NM_057786	4/3	60/61	2	6	Both
D. melanogaster	NM_137624_exon4::NM_206303_exon1	chr2R-16166562::chr3L+8443416	CG9090|NM_137624	Gug|NM_206303	3/3	70/69	1	42	No
D. melanogaster	NM_142150_exon1::NM_078658_exon4	chr3R-10726675::chrX-17038749	RpS5b|NM_142150	RpS5a|NM_078658	4/4	66/66	1	17	Both
D. melanogaster	NM_142026_exon1::NM_169166_exon2	chr3R+9207980::chr3R+2902612	Droj2|NM_142026	CG1943|NM_169166	4/3	70/70	1	2	Both
D. melanogaster	NM_001169359_exon2::NM_001014695_exon4	chr4-989553::chr4-823953	CG11093|NM_001169359	Sox102F|NM_001014695	4/3	62/62	1	17	Both
D. melanogaster	NM_001032055_exon7::NM_080376_exon4	chr2L+8369030::chr2R+9926215	Pp2A-29B|NM_001032055	mam|NM_080376	3/3	66/61	1	6	Both
D. melanogaster	NM_135330_exon1::NM_164659_exon2	chr2L+8011883::chr2L-5763368	Tg|NM_135330	obst-E|NM_164659	4/4	69/67	2	12	Both
D. melanogaster	NM_001103722_exon4::NM_206023_exon3	chr2R-1129401::chr2R+1040294	Nipped-A|NM_001103722	Atf6|NM_206023	4/3	64/52	2	5	Both
D. melanogaster	NM_001170390_exon7::NM_001015114_exon1	chr3RHet+2308114::chrU-963864	CG42617|NM_001170390	CG40249|NM_001015114	4/4	29/57	4	5	No
D. melanogaster	NM_130602_exon1::NM_130606_exon3	chrX+1802388::chrX+1818561	mip130|NM_130602	CG3573|NM_130606	3/3	41/65	2	4	Both
D. melanogaster	NM_141191_exon1::NM_141280_exon5	chr3R-96567::chr3R+1280346	CG9766|NM_141191	CG14669|NM_141280	4/3	53/61	3	4	Both
D. melanogaster	NM_135525_exon1::NM_057430_exon2	chr2L-10292210::chr2L+10409711	CG5604|NM_135525	RpS27A|NM_057430	3/3	69/64	2	3	Both
D. melanogaster	NM_135553_exon1::NM_057430_exon2	chr2L-10413325::chr2L+10409711	CG5355|NM_135553	RpS27A|NM_057430	4/4	63/38	4	5	Both
D. melanogaster	NM_144120_exon2::NM_170070_exon1	chr2R+10821418::chr3R-19120960	CG12853|NM_144120	pnt|NM_170070	3/3	67/20	1	102	No
D. melanogaster	NM_079579_exon2::NM_140416_exon1	chr3R-6238342::chr3L-13966573	Irp-1B|NM_079579	CG13738|NM_140416	4/2	51/64	2	3	Donor
D. melanogaster	NM_141434_exon1::NM_170460_exon2	chr3R+2900695::chr3R-25871508	CG1943|NM_141434	RpL32|NM_170460	3/3	42/68	1	1	Both
D. melanogaster	NM_206498_exon3::NM_166873_exon10	chr3R-12761649::chrX-1115628	Abd-B|NM_206498	CG3638|NM_166873	2/2	24/65	1	10	Both
D. melanogaster	NM_206521_exon8::NM_166680_exon2	chr3R-16362916::chr2R+20552039	Stat92E|NM_206521	CG3683|NM_166680	3/3	69/67	1	3	Both
D. melanogaster	NM_206589_exon2::NM_135335_exon3	chr3R-26034212::chr2L-8042125	RpS7|NM_206589	RpL36A|NM_135335	3/3	21/66	1	1	Both
D. melanogaster	NM_163877_exon4::NM_143102_exon2	chr3R-17200782::chr3R-21072389	mod(mdg4)|NM_163877	RpS27|NM_143102	3/3	40/58	3	3	Both
D. melanogaster	NM_163877_exon4::NM_169640_exon11	chr3R-17200782::chr3R+11133312	mod(mdg4)|NM_163877	Tm1|NM_169640	3/3	44/60	3	4	Both
D. melanogaster	NM_163877_exon4::NM_140642_exon2	chr3R-17200782::chr3L-16487040	mod(mdg4)|NM_163877	CG42514|NM_140642	3/3	61/58	3	3	Both
D. melanogaster	NM_163877_exon4::NM_206083_exon6	chr3R-17200782::chr2R-6375931	mod(mdg4)|NM_163877	lola|NM_206083	3/3	45/36	1	3	Both
D. melanogaster	NM_001014682_exon4::NM_176133_exon6	chr3R+24726744::chr2R-6397641	Doa|NM_001014682	lola|NM_176133	3/2	66/69	1	4	Both
D. melanogaster	NM_170246_exon2::NM_135335_exon3	chr3R+21716000::chr2L-8042125	Lnk|NM_170246	RpL36A|NM_135335	3/3	69/65	1	3	Both
D. melanogaster	NM_001014739_exon3::NM_167526_exon2	chrX-13490409::chrX+16532266	up|NM_001014739	RpS19a|NM_167526	3/3	43/48	1	2	Both
D. melanogaster	NM_166432_exon1::NM_001170138_exon4	chr2R+17088163::chr3R-11002155	Glycogenin|NM_166432	Mf|NM_001170138	3/3	37/70	1	1	Both
D. melanogaster	NM_166434_exon4::NM_143483_exon2	chr2R+17171616::chr3R+25687921	CG10069|NM_166434	RpS8|NM_143483	2/2	56/69	1	3	Both
D. melanogaster	NM_166438_exon2::NM_057786_exon3	chr2R+17181666::chrX-657024	RpL29|NM_166438	RpL22|NM_057786	2/2	57/70	1	2	Both
D. melanogaster	NR_037746_exon2::NM_001202332_exon5	chr3L+225140::chr3R+17193632	CR42862|NR_037746	CG42775|NM_001202332	3/3	56/57	1	8	Both
D. melanogaster	NM_078527_exon1::NM_166347_exon12	chrX+8136764::chr2R-15286598	Trxr-1|NM_078527	hts|NM_166347	2/2	69/53	1	29	Both
D. melanogaster	NM_001031932_exon6::NM_001014586_exon5	chr3L-1659846::chr3L-16398270	CG7971|NM_001031932	fax|NM_001014586	3/3	42/64	1	1	Both
D. melanogaster	NM_080027_exon5::NM_163879_exon5	chr2R-6419544::chr3R-17179456	lola|NM_080027	mod(mdg4)|NM_163879	3/3	68/28	2	1	Both
D. melanogaster	NM_080027_exon5::NM_163884_exon5	chr2R-6419544::chr3R-17182690	lola|NM_080027	mod(mdg4)|NM_163884	3/3	44/57	3	2	Both
D. melanogaster	NM_080381_exon3::NM_137399_exon2	chr2R+20063247::chr2R-13559714	Nop60B|NM_080381	CG6459|NM_137399	3/3	69/26	1	7	Both
D. melanogaster	NM_057786_exon2::NM_167526_exon2	chrX-658335::chrX+16532266	RpL22|NM_057786	RpS19a|NM_167526	3/3	55/31	3	2	Both
D. melanogaster	NM_168534_exon3::NM_206589_exon4	chr3L+13016966::chr3R-26032443	RpS12|NM_168534	RpS7|NM_206589	2/2	29/51	1	2	Both
D. melanogaster	NM_176713_exon2::NM_079923_exon3	chrX-8942447::chrX-8799417	CG10962|NM_176713	e(r)|NM_079923	3/3	60/40	3	3	Both
D. melanogaster	NM_001169707_exon5::NM_167788_exon5	chr2R-13562332::chrX-22007224	Sema-1b|NM_001169707	Cda4|NM_167788	3/3	68/70	1	1	Both
D. melanogaster	NM_132111_exon3::NM_164799_exon3	chrX+6574531::chr2L-8210473	l(1)G0255|NM_132111	Su(var)205|NM_164799	3/3	64/68	1	2	Both
D. melanogaster	NM_001110886_exon3::NM_164668_exon2	chr2RHet+495242::chr2L+5983010	l(2)41Ab|NM_001110886	eIF-4a|NM_164668	2/2	49/56	1	2	Both
D. melanogaster	NM_001110982_exon3::NM_001015401_exon3	chr3RHet+1937280::chr3RHet-1814045	Parp|NM_001110982	CG40451|NM_001015401	2/2	43/34	1	8	Both
D. melanogaster	NM_001169821_exon2::NM_001169822_exon2	chr2R+20420166::chr2R+20442877	CG13585|NM_001169821	itp|NM_001169822	3/3	34/66	2	10	Both
D. melanogaster	NM_169729_exon3::NM_176502_exon2	chr3R-12536284::chr3R+11070082	Ubx|NM_169729	Hsc70-4|NM_176502	2/2	33/60	1	2	Both
D. melanogaster	NM_135142_exon1::NM_164667_exon2	chr2L+6054713::chr2L-5979704	CG13995|NM_135142	chic|NM_164667	3/2	35/70	1	2	Both
D. melanogaster	NM_001042986_exon8::NM_135535_exon2	chr2R-609652::chr2L-10320053	Nipped-B|NM_001042986	CG5381|NM_135535	2/2	28/70	1	4	Both
D. melanogaster	NM_001104014_exon3::NM_079118_exon3	chr3L-2851559::chr2R+20198416	CG9973|NM_001104014	betaTub60D|NM_079118	2/2	54/65	2	4	Both
D. melanogaster	NM_079330_exon3::NM_137934_exon2	chr3L+13040001::chr2R+19212500	Syx13|NM_079330	CG9861|NM_137934	3/3	70/70	2	2	Acceptor
D. melanogaster	NM_080343_exon7::NM_168361_exon1	chrX-8767640::chr3L+9697770	Moe|NM_080343	CG16711|NM_168361	3/3	69/56	1	50	No
D. melanogaster	NM_080345_exon1::NM_079898_exon3	chrX+11492183::chr4-1040641	rho-4|NM_080345	plexA|NM_079898	3/2	55/69	1	4	Both
D. melanogaster	NM_001103803_exon2::NM_170544_exon2	chr2R-7538320::chr3R-27044770	CG9003|NM_001103803	CG1746|NM_170544	2/2	25/69	1	2	Both
D. melanogaster	NM_167590_exon3::NM_167590_exon6	chrX+17784706::chrX+17798831	CG32495|NM_167590	CG32495|NM_167590	3/3	58/69	3	8	Both
D. melanogaster	NM_001104219_exon1::NM_176521_exon1	chr3R-1449497::chr3R+17186112	CG2911|NM_001104219	mod(mdg4)|NM_176521	3/2	64/70	1	26	Both
D. melanogaster	NM_206297_exon2::NM_079239_exon2	chr3L+7730299::chr3L+7754663	CG32373|NM_206297	Hn|NM_079239	2/2	68/64	1	8	Both
D. melanogaster	NM_165103_exon1::NM_057430_exon2	chr2L+15061782::chr2L+10409711	vas|NM_165103	RpS27A|NM_057430	3/3	24/68	2	3	Both
D. melanogaster	NM_164954_exon10::NM_057430_exon2	chr2L+10994021::chr2L+10409711	CG16833|NM_164954	RpS27A|NM_057430	2/2	56/64	1	4	Both
D. melanogaster	NM_001014455_exon1::NM_057430_exon2	chr2L+870552::chr2L+10409711	PNUTS|NM_001014455	RpS27A|NM_057430	2/2	69/38	2	3	Both
D. melanogaster	NM_164628_exon1::NM_135335_exon3	chr2L+5071157::chr2L-8042125	RpL37A|NM_164628	RpL36A|NM_135335	3/3	51/24	1	1	Both
D. melanogaster	NM_165531_exon6::NM_206495_exon8	chr2R-3358207::chr3R+11126733	Aldh-III|NM_165531	Tm1|NM_206495	3/3	48/61	1	3	Both
D. melanogaster	NM_140636_exon5::NM_001169999_exon6	chr3L+16407593::chr3L-19685058	TMS1|NM_140636	verm|NM_001169999	3/3	57/43	1	98	Both
D. melanogaster	NM_139987_exon2::NM_168283_exon2	chr3L+8612120::chr3L+8620061	CG6372|NM_139987	Zasp66|NM_168283	3/3	55/64	1	1	Both
D. melanogaster	NM_140488_exon2::NM_080027_exon6	chr3L-15087348::chr2R-6371757	CG6945|NM_140488	lola|NM_080027	3/3	24/47	1	5	Both
D. melanogaster	NM_001201839_exon6::NM_001103666_exon2	chr2L-10096914::chr2L-10086306	CG42843|NM_001201839	CG31714|NM_001103666	3/3	57/32	2	38	Both
D. melanogaster	NM_141689_exon1::NM_167680_exon2	chr3R+5603918::chrX-19635201	RpS29|NM_141689	CG14235|NM_167680	2/2	69/58	1	1	Both
D. melanogaster	NM_001169315_exon2::NM_167590_exon6	chrUextra-169744::chrX+17798831	CG32495|NM_001169315	CG32495|NM_167590	3/3	58/69	3	8	Both
D. melanogaster	NM_001169315_exon2::NM_167590_exon6	chrUextra-169744::chrX+17791409	CG32495|NM_001169315	CG32495|NM_167590	3/3	58/69	3	8	Both
D. melanogaster	NM_165676_exon1::NM_057867_exon2	chr2R-5328697::chr2R+5319476	ced-6|NM_165676	Pdk|NM_057867	2/2	62/65	2	3	Both
D. melanogaster	NM_170572_exon2::NM_164799_exon2	chr3R+27575243::chr2L-8210666	CG1910|NM_170572	Su(var)205|NM_164799	3/3	31/51	1	1	Both
D. melanogaster	NM_057670_exon4::NM_001169209_exon12	chr2R-5806934::chrX+6479729	Mef2|NM_057670	CG34417|NM_001169209	2/2	32/50	1	3	Both
D. melanogaster	NM_057292_exon4::NM_169645_exon5	chr3R-23484191::chr3R+11140250	Mlc1|NM_057292	Tm2|NM_169645	3/2	64/67	2	3	Both
D. melanogaster	NM_135330_exon1::NM_206083_exon6	chr2L+8011883::chr2R-6375931	Tg|NM_135330	lola|NM_206083	3/2	57/68	1	4	Both
D. melanogaster	NM_139544_exon1::NM_168024_exon2	chr3L+3303852::chr3L+3327860	ZnT63C|NM_139544	PHGPx|NM_168024	3/3	56/67	3	3	Both
D. melanogaster	NM_140548_exon1::NM_168632_exon2	chr3L-15818571::chr3L-15809156	Dcp2|NM_140548	flower|NM_168632	3/3	28/69	2	3	Both
D. melanogaster	NM_167686_exon1::NM_079198_exon2	chrX-19742100::chr3L-4251840	pico|NM_167686	ago|NM_079198	3/2	36/57	2	1	Both
D. melanogaster	NM_001015116_exon1::NM_001110591_exon1	chrU-687849::chrU+2791979	CG40245|NM_001015116	CG40551|NM_001110591	3/3	57/67	2	13	No
D. melanogaster	NM_167330_exon12::NM_078554_exon2	chrX+12533329::chrX-10676713	tomosyn|NM_167330	sesB|NM_078554	2/2	47/37	2	3	Both
D. melanogaster	NM_143995_exon1::NM_170070_exon1	chr3R+20595833::chr3R-19120960	CG13631|NM_143995	pnt|NM_170070	3/2	58/21	1	13	No
D. melanogaster	NM_132959_exon1::NM_167526_exon2	chrX-16971714::chrX+16532266	CG8949|NM_132959	RpS19a|NM_167526	2/2	55/55	1	2	Both
D. melanogaster	NM_057408_exon3::NM_058064_exon2	chrX+936465::chr2L-6917162	su(w[a])|NM_057408	nop5|NM_058064	2/2	54/67	1	2	Both
D. melanogaster	NM_165279_exon1::NM_001104143_exon7	chr2L-19120110::chr3L+16073859	Ddc|NM_165279	Mbs|NM_001104143	3/2	24/70	1	3	Both
D. melanogaster	NM_132196_exon1::NM_080427_exon2	chrX-7824907::chrX+7829208	CG10777|NM_132196	RpS14b|NM_080427	3/3	70/68	2	3	Both
D. melanogaster	NM_001110585_exon1::NM_001170409_exon2	chrU-2334098::chrU+398732	CG41518|NM_001110585	CG42623|NM_001170409	3/3	68/44	3	3	Acceptor
D. melanogaster	NM_135188_exon1::NM_001104192_exon4	chr2L-6473631::chr3L-22575193	mmy|NM_135188	CG14459|NM_001104192	3/3	68/26	2	4	Donor
D. melanogaster	NM_143666_exon1::NM_169177_exon8	chr4-487127::chr3R+3007279	bip2|NM_143666	sas|NM_169177	3/2	53/58	2	3	Both
D. melanogaster	NM_144182_exon2::NM_175970_exon4	chr3L+9997201::chr2L-4994994	dpr6|NM_144182	Rtnl1|NM_175970	2/2	41/70	1	1	Both
D. melanogaster	NM_079699_exon3::NM_168283_exon8	chr3R+16833962::chr3L+8631257	Calx|NM_079699	Zasp66|NM_168283	2/2	56/28	1	20	Both
D. melanogaster	NM_079875_exon6::NM_137934_exon2	chr3R+27880696::chr2R+19212500	mod|NM_079875	CG9861|NM_137934	2/2	70/70	1	637	Acceptor
D. melanogaster	NM_079879_exon1::NM_057822_exon4	chr4-87466::chr3R+16940475	RpS3A|NM_079879	Rab11|NM_057822	2/2	65/48	1	6	Both
D. melanogaster	NM_079891_exon2::NM_001031860_exon23	chr4-1201674::chr4+1274458	pho|NM_079891	Caps|NM_001031860	2/2	28/66	1	1	Both
D. melanogaster	NM_079891_exon1::NM_001104181_exon2	chr4-1201994::chr3L-20710410	pho|NM_079891	CG13253|NM_001104181	2/2	68/70	1	4	Both
D. melanogaster	NM_165793_exon2::NM_078877_exon8	chr2R+6507504::chr2L-19404682	CG11883|NM_165793	Pax|NM_078877	2/2	69/33	1	2	Both
D. melanogaster	NM_134862_exon2::NM_206611_exon7	chr2L+2753660::chrX+2566947	CG9894|NM_134862	sgg|NM_206611	2/2	20/68	1	3	Both
D. melanogaster	NM_130478_exon9::NM_001014712_exon2	chrX+146836::chrX-168561	G9a|NM_130478	ewg|NM_001014712	2/2	41/69	1	1	Both
D. melanogaster	NM_206522_exon1::NM_132519_exon2	chr3R-16383129::chrX+11649682	att-ORFA|NM_206522	m|NM_132519	2/2	66/41	1	2	Both
D. melanogaster	NM_136461_exon2::NM_163884_exon5	chr2R-3541983::chr3R-17182690	CG17985|NM_136461	mod(mdg4)|NM_163884	2/2	53/37	2	1	Both
D. melanogaster	NM_168743_exon1::NM_080027_exon6	chr3L-17647092::chr2R-6371757	CG32177|NM_168743	lola|NM_080027	2/2	47/44	2	1	Both
D. melanogaster	NM_165796_exon1::NM_141264_exon2	chr2R+6619301::chr3R-1065341	CG7220|NM_165796	CG12163|NM_141264	2/2	64/65	1	2	Both
D. melanogaster	NM_168823_exon1::NM_001169858_exon8	chr3L+19838730::chr3L+2459591	Papss|NM_168823	CG42669|NM_001169858	2/2	61/62	2	1	Both
D. melanogaster	NM_169001_exon5::NM_001032402_exon8	chr3R-271054::chr3L-15066294	CG31522|NM_169001	cp309|NM_001032402	2/2	33/62	1	1	Both
D. melanogaster	NM_170004_exon1::NM_078890_exon2	chr3R+18193390::chr2L-21628209	PyK|NM_170004	Df31|NM_078890	2/2	37/69	1	4	Both
D. melanogaster	NM_163877_exon4::NM_170262_exon4	chr3R-17200782::chr3R-22081153	mod(mdg4)|NM_163877	Ald|NM_170262	2/2	60/27	1	1	Both
D. melanogaster	NM_163877_exon4::NR_037746_exon3	chr3R-17200782::chr3L+225726	mod(mdg4)|NM_163877	CR42862|NR_037746	2/2	62/70	1	29	Both
D. melanogaster	NM_163877_exon4::NM_057561_exon2	chr3R-17200782::chr2L-19569226	mod(mdg4)|NM_163877	spi|NM_057561	2/2	43/56	1	1	Both
D. melanogaster	NM_163877_exon4::NM_078592_exon9	chr3R-17200782::chrX+13554773	mod(mdg4)|NM_163877	NFAT|NM_078592	2/2	69/35	1	3	Both
D. melanogaster	NM_163877_exon4::NM_206238_exon3	chr3R-17200782::chr3L+1805010	mod(mdg4)|NM_163877	CG42676|NM_206238	2/2	25/56	2	1	Both
D. melanogaster	NM_163877_exon4::NM_176520_exon4	chr3R-17200782::chr3R+16663307	mod(mdg4)|NM_163877	Synd|NM_176520	2/2	45/66	1	3	Both
D. melanogaster	NM_163877_exon4::NM_176129_exon6	chr3R-17200782::chr2R-6380090	mod(mdg4)|NM_163877	lola|NM_176129	2/2	69/33	2	2	Both
D. melanogaster	NM_163877_exon4::NM_176131_exon6	chr3R-17200782::chr2R-6389967	mod(mdg4)|NM_163877	lola|NM_176131	2/2	33/60	2	2	Both
D. melanogaster	NM_163877_exon4::NM_170181_exon2	chr3R-17200782::chr3R-20741457	mod(mdg4)|NM_163877	CG31120|NM_170181	2/2	45/61	2	2	Both
D. melanogaster	NM_163877_exon4::NM_170565_exon5	chr3R-17200782::chr3R+27558642	mod(mdg4)|NM_163877	ttk|NM_170565	2/2	29/53	2	1	Both
D. melanogaster	NM_163877_exon4::NM_057430_exon2	chr3R-17200782::chr2L+10409711	mod(mdg4)|NM_163877	RpS27A|NM_057430	2/2	65/39	2	2	Both
D. melanogaster	NM_143349_exon3::NM_079808_exon12	chr3R-23798643::chr3R-23374698	betaTub97EF|NM_143349	Klp98A|NM_079808	2/2	56/67	1	2	Both
D. melanogaster	NM_136157_exon2::NM_079592_exon5	chr2L-19762488::chr3R+7049580	fbp|NM_136157	RpL3|NM_079592	2/2	24/60	1	1	Both
D. melanogaster	NM_078773_exon1::NM_057465_exon2	chr2L-7023529::chr2L-10848863	ade3|NM_078773	porin|NM_057465	2/2	33/43	1	2	Both
D. melanogaster	NM_164576_exon10::NM_166912_exon6	chr2L+4314615::chrX-1786152	tutl|NM_164576	arm|NM_166912	2/2	35/67	1	1	Both
D. melanogaster	NM_166264_exon2::NM_166270_exon2	chr2R+14029177::chr2R-14043670	pAbp|NM_166264	lolal|NM_166270	2/2	63/26	2	5	Both
D. melanogaster	NM_001014687_exon16::NM_058064_exon2	chr4-363548::chr2L-6917162	PMCA|NM_001014687	nop5|NM_058064	2/2	42/70	2	1	Both
D. melanogaster	NM_138102_exon1::NM_170460_exon2	chr2R+20495044::chr3R-25871508	CG42360|NM_138102	RpL32|NM_170460	2/2	52/68	1	1	Both
D. melanogaster	NM_169120_exon5::NM_176492_exon7	chr3R-1829395::chr3R+9491175	Rm62|NM_169120	B52|NM_176492	2/2	23/54	1	4	Both
D. melanogaster	NM_168989_exon3::NM_079495_exon10	chr3L+23332780::chr3L-23312574	CG32230|NM_168989	alpha-Cat|NM_079495	2/2	55/23	1	1	Both
D. melanogaster	NM_170246_exon2::NM_164628_exon2	chr3R+21716000::chr2L+5071227	Lnk|NM_170246	RpL37A|NM_164628	2/2	69/69	1	1	Both
D. melanogaster	NM_001014661_exon11::NM_164328_exon2	chr3R+20517655::chr3R+108396	slo|NM_001014661	cpx|NM_164328	2/2	33/70	1	2	Both
D. melanogaster	NM_001043263_exon15::NM_164374_exon3	chr3R+15320040::chr2L+183761	Dys|NM_001043263	spen|NM_164374	2/2	43/69	1	1	Both
D. melanogaster	NM_080184_exon5::NM_176502_exon2	chr2L+111117::chr3R+11070082	Sam-S|NM_080184	Hsc70-4|NM_176502	2/2	52/60	1	1	Both
D. melanogaster	NM_078731_exon1::NM_144448_exon3	chr2L-2177847::chr3L-2106734	aop|NM_078731	sls|NM_144448	2/2	66/66	1	2	Both
D. melanogaster	NM_078641_exon3::NM_140666_exon4	chrX+16183355::chr3L+16812007	caz|NM_078641	nudC|NM_140666	2/2	70/62	1	4	Both
D. melanogaster	NM_057521_exon1::NM_057430_exon2	chr2L+6920861::chr2L+10409711	Hrb27C|NM_057521	RpS27A|NM_057430	2/2	32/55	2	2	Both
D. melanogaster	NM_141577_exon3::NM_141983_exon5	chr3R-4622427::chr3R-8776240	Pif1A|NM_141577	granny-smith|NM_141983	2/2	66/46	1	7	Both
D. melanogaster	NM_078601_exon2::NM_001038718_exon2	chrX-14718822::chr4+1223420	rut|NM_078601	Mitf|NM_001038718	2/2	26/69	1	3	Both
D. melanogaster	NM_138199_exon2::NM_080082_exon6	chr3L-606197::chr2R+16975286	Reg-2|NM_138199	Treh|NM_080082	2/2	50/66	1	59	Both
D. melanogaster	NM_080027_exon5::NM_163886_exon5	chr2R-6419544::chr3R-17183926	lola|NM_080027	mod(mdg4)|NM_163886	2/2	47/38	2	2	Both
D. melanogaster	NM_080027_exon5::NM_163889_exon5	chr2R-6419544::chr3R-17188590	lola|NM_080027	mod(mdg4)|NM_163889	2/2	44/39	2	3	Both
D. melanogaster	NM_080027_exon5::NM_166229_exon2	chr2R-6419544::chr2R+13349499	lola|NM_080027	CG14478|NM_166229	2/2	43/61	2	2	Both
D. melanogaster	NM_080027_exon5::NM_176777_exon12	chr2R-6419544::chrX+21906870	lola|NM_080027	l(1)G0196|NM_176777	2/2	69/52	1	12	Both
D. melanogaster	NM_080027_exon5::NM_140041_exon4	chr2R-6419544::chr3L+9340740	lola|NM_080027	PGRP-LC|NM_140041	2/2	53/41	2	14	Both
D. melanogaster	NM_168283_exon5::NM_166432_exon2	chr3L+8628181::chr2R+17092118	Zasp66|NM_168283	Glycogenin|NM_166432	2/2	68/42	1	1	Both
D. melanogaster	NM_168300_exon3::NM_206627_exon2	chr3L-8941983::chrX-4824098	orb2|NM_168300	CG4068|NM_206627	2/2	45/44	1	2	Both
D. melanogaster	NM_058027_exon1::NM_132118_exon2	chr2R+7779689::chrX-6637181	Ef1alpha48D|NM_058027	RpL17|NM_132118	2/2	41/66	1	3	Both
D. melanogaster	NM_057743_exon1::NM_206505_exon2	chr3R+9251764::chr3R-13503900	Act87E|NM_057743	alt|NM_206505	2/2	35/69	1	1	Both
D. melanogaster	NM_057822_exon2::NM_167231_exon2	chr3R+16937577::chrX-10366176	Rab11|NM_057822	nocte|NM_167231	2/2	65/69	1	16	Both
D. melanogaster	NM_057825_exon1::NM_169006_exon2	chr2R-20680314::chr3R-294321	Reg-5|NM_057825	CG31523|NM_169006	2/2	48/49	2	2	Both
D. melanogaster	NM_001169690_exon11::NM_206083_exon6	chr2R-11550429::chr2R-6375931	fus|NM_001169690	lola|NM_206083	2/2	55/38	1	2	Both
D. melanogaster	NM_001169704_exon17::NM_080712_exon2	chr2R-13411329::chrX-21208086	ssp4|NM_001169704	tty|NM_080712	2/2	69/60	1	1	Both
D. melanogaster	NM_001202113_exon10::NM_163891_exon5	chr3L+3600491::chr3R-17190714	Eip63E|NM_001202113	mod(mdg4)|NM_163891	2/2	68/29	1	6	Both
D. melanogaster	NM_131993_exon1::NM_131992_exon2	chrX-5314485::chrX+5316613	yu|NM_131993	CG4165|NM_131992	2/2	42/62	1	2	Both
D. melanogaster	NM_132117_exon1::NM_080145_exon2	chrX-6624389::chrX+7828042	CG3168|NM_132117	RpS14a|NM_080145	2/2	45/32	2	3	Both
D. melanogaster	NM_132120_exon1::NM_165172_exon8	chrX+6650733::chr2L+16698962	CG14438|NM_132120	grp|NM_165172	2/2	20/66	2	1	Both
D. melanogaster	NM_132120_exon1::NM_001202332_exon5	chrX+6650733::chr3R+17193632	CG14438|NM_132120	CG42775|NM_001202332	2/2	65/36	2	1	Both
D. melanogaster	NM_132120_exon1::NM_143710_exon2	chrX+6650733::chrX+6666260	CG14438|NM_132120	COQ7|NM_143710	2/2	65/21	2	29	Both
D. melanogaster	NM_168268_exon1::NM_001038906_exon3	chr3L-8353893::chr3L-8347710	Idh|NM_168268	CG17352|NM_001038906	2/2	69/59	2	8	Both
D. melanogaster	NM_167736_exon3::NM_176129_exon6	chrX-21082107::chr2R-6380090	CG32521|NM_167736	lola|NM_176129	2/2	37/35	1	8	Both
D. melanogaster	NM_001202130_exon1::NM_168210_exon3	chr3L+7363284::chr3L-7361084	akirin|NM_001202130	Sh3beta|NM_168210	2/2	64/20	2	2	Both
D. melanogaster	NM_176445_exon14::NM_137751_exon2	chr3R-5830378::chr2R+17542280	Mical|NM_176445	CG10082|NM_137751	2/2	50/60	2	1	Both
D. melanogaster	NM_001014630_exon18::NM_176510_exon2	chr3R-13707498::chr3R+13639253	Rim|NM_001014630	tinc|NM_176510	2/2	37/24	2	1	Both
D. melanogaster	NM_079244_exon4::NM_165723_exon2	chr3L-8107357::chr2R-5911707	Arp66B|NM_079244	Pka-R2|NM_165723	2/2	65/20	1	2	Both
D. melanogaster	NM_079264_exon1::NM_165700_exon2	chr3L-9050643::chr2R-5717364	Argk|NM_079264	hebe|NM_165700	2/2	21/69	1	7	Both
D. melanogaster	NM_001169839_exon1::NM_166632_exon3	chr3L+347779::chr2R+19799200	Ptpmeg|NM_001169839	kcc|NM_166632	2/2	70/65	1	2	Both
D. melanogaster	NM_001103559_exon1::NM_170070_exon1	chrX-18962306::chr3R-19120960	CG34330|NM_001103559	pnt|NM_170070	2/2	69/22	1	5	No
D. melanogaster	NM_001103645_exon1::NM_143102_exon2	chr2L-7975189::chr3R-21072389	Snoo|NM_001103645	RpS27|NM_143102	2/2	57/69	1	2	Both
D. melanogaster	NM_001103703_exon1::NM_080516_exon2	chr2L+18320730::chr3L-2541403	Fas3|NM_001103703	Spn|NM_080516	2/2	58/54	1	1	Both
D. melanogaster	NM_079514_exon1::NM_134534_exon2	chr3R-1426737::chrX+20112136	exba|NM_079514	obst-A|NM_134534	2/2	59/68	1	1	Both
D. melanogaster	NM_079514_exon1::NM_079515_exon2	chr3R-1426737::chr3R-1436345	exba|NM_079514	Rga|NM_079515	2/2	64/28	1	2	Both
D. melanogaster	NM_164409_exon4::NM_206190_exon6	chr2L+1179196::chr2R+17398909	CG4896|NM_164409	MESK2|NM_206190	2/2	63/47	2	1	Both
D. melanogaster	NM_079181_exon1::NM_079182_exon2	chr3L+3814355::chr3L-3816256	Scsalpha|NM_079181	Acp63F|NM_079182	2/2	47/69	1	2	Both
D. melanogaster	NM_168121_exon3::NM_164930_exon7	chr3L-5538072::chr2L-10465094	CG10625|NM_168121	RluA-1|NM_164930	2/2	47/21	2	4	Both
D. melanogaster	NM_132122_exon1::NM_001170138_exon4	chrX-6697140::chr3R-11002155	C3G|NM_132122	Mf|NM_001170138	2/2	55/65	1	3	Both
D. melanogaster	NM_057484_exon8::NM_165152_exon7	chr2R-19816837::chr2L-16313450	Ca-P60A|NM_057484	cact|NM_165152	2/2	37/69	1	2	Both
D. melanogaster	NM_001144240_exon12::NM_169434_exon1	chr2R+15062591::chr3R-7644793	CG10737|NM_001144240	glo|NM_169434	2/2	61/40	1	77	Donor
D. melanogaster	NM_137169_exon1::NM_080049_exon2	chr2R+11016690::chr3L-19004158	chn|NM_137169	nkd|NM_080049	2/2	46/69	1	2	Both
D. melanogaster	NM_001042973_exon1::NM_001110878_exon6	chr2R-358275::chr2RHet+239912	Gprk1|NM_001042973	rl|NM_001110878	2/2	57/56	1	3	Both
D. melanogaster	NM_166743_exon3::NM_166745_exon12	chr4+231306::chr4-236186	Crk|NM_166743	CG31999|NM_166745	2/2	47/42	2	1	Both
D. melanogaster	NM_143104_exon1::NM_143102_exon2	chr3R+21075424::chr3R-21072389	Nup358|NM_143104	RpS27|NM_143102	2/2	40/47	2	1	Both
D. melanogaster	NM_001015384_exon1::NM_167896_exon2	chr2LHet-32573::chr3L-1564280	CG12567|NM_001015384	CG7879|NM_167896	2/2	70/66	1	2	Both
D. melanogaster	NM_132881_exon1::NM_167668_exon3	chrX+16165129::chrX+19492466	CG3415|NM_132881	RpS10b|NM_167668	2/2	44/69	1	3	Both
D. melanogaster	NM_001015152_exon4::NM_001015187_exon9	chr3LHet+2423807::chr3LHet-1257083	Dbp80|NM_001015152	CG40178|NM_001015187	2/2	35/34	2	5	Both
D. melanogaster	NM_001015187_exon8::NM_001015227_exon3	chr3LHet-1306995::chr3LHet-722703	CG40178|NM_001015187	CG40467|NM_001015227	2/2	41/52	2	2	Both
D. melanogaster	NM_001038712_exon5::NM_166800_exon2	chr4-186559::chr4-975676	CG33978|NM_001038712	CG32016|NM_166800	2/2	29/69	1	1	Acceptor
D. melanogaster	NM_167591_exon3::NM_167590_exon4	chrX+17785967::chrX+17797981	CG32495|NM_167591	CG32495|NM_167590	2/2	43/32	1	22	Both
D. melanogaster	NM_001038717_exon6::NM_001202257_exon4	chr4-1216054::chr3R-2190876	CG17471|NM_001038717	CG42724|NM_001202257	2/2	59/51	2	1	Both
D. melanogaster	NM_001104219_exon1::NM_078592_exon9	chr3R-1449497::chrX+13554773	CG2911|NM_001104219	NFAT|NM_078592	2/2	43/69	1	4	Both
D. melanogaster	NM_167624_exon1::NM_170659_exon8	chrX+18409715::chrX-17758578	Aats-his|NM_167624	mnb|NM_170659	2/2	65/68	1	3	Both
D. melanogaster	NM_167624_exon1::NM_057430_exon2	chrX+18409715::chr2L+10409711	Aats-his|NM_167624	RpS27A|NM_057430	2/2	64/29	2	7	Both
D. melanogaster	NM_136325_exon2::NM_167848_exon2	chr2R-1250133::chr3L-1019272	CG10417|NM_136325	trio|NM_167848	2/2	70/68	1	5	Both
D. melanogaster	NM_164682_exon2::NM_057430_exon2	chr2L+6101798::chr2L+10409711	stai|NM_164682	RpS27A|NM_057430	2/2	38/40	2	5	Both
D. melanogaster	NM_164734_exon1::NM_080027_exon6	chr2L+7033018::chr2R-6371757	CG11266|NM_164734	lola|NM_080027	2/2	52/32	2	3	Both
D. melanogaster	NM_165886_exon2::NM_001201817_exon14	chr2R-8228993::chr2L+9245386	CG8839|NM_165886	tai|NM_001201817	2/2	69/50	1	1	Both
D. melanogaster	NM_167680_exon1::NM_001169267_exon3	chrX-19638295::chrX-13230412	CG14235|NM_167680	RpS15Aa|NM_001169267	2/2	41/66	1	1	Both
D. melanogaster	NM_136234_exon4::NM_057484_exon3	chr2L-20926448::chr2R-19820011	CG9272|NM_136234	Ca-P60A|NM_057484	2/2	58/65	1	74	Acceptor
D. melanogaster	NM_001032110_exon2::NM_165172_exon8	chr2L-19571572::chr2L+16698962	spi|NM_001032110	grp|NM_165172	2/2	62/41	1	2	Both
D. melanogaster	NM_206363_exon11::NM_168743_exon2	chr3L+14863960::chr3L-17642346	CG17839|NM_206363	CG32177|NM_168743	2/2	65/69	1	2	Both
D. melanogaster	NM_141743_exon1::NM_079514_exon8	chr3R-6232572::chr3R-1421844	CG6325|NM_141743	exba|NM_079514	2/2	33/69	1	1	Both
D. melanogaster	NM_130497_exon1::NM_058042_exon2	chrX-549413::chrX+551132	Suv4-20|NM_130497	skpA|NM_058042	2/2	69/38	2	2	Both
D. melanogaster	NM_165058_exon1::NM_166873_exon10	chr2L+13784352::chrX-1115628	CG31731|NM_165058	CG3638|NM_166873	2/2	50/65	1	2	Both
D. melanogaster	NM_167002_exon1::NM_164475_exon2	chrX+4000306::chr2L-2361585	cib|NM_167002	Rab5|NM_164475	2/2	27/68	1	4	Both
D. melanogaster	NM_167002_exon1::NM_001169267_exon3	chrX+4000306::chrX-13230412	cib|NM_167002	RpS15Aa|NM_001169267	2/2	43/63	1	1	Both
D. melanogaster	NM_167834_exon1::NM_001014725_exon2	chr3L+543277::chrX+5796723	hipk|NM_167834	Act5C|NM_001014725	2/2	27/70	1	1	Both
D. melanogaster	NM_001007096_exon3::NM_001015167_exon2	chr3L-19773140::chrU-1097883	CG42637|NM_001007096	CG40196|NM_001015167	2/2	43/65	1	2	Both
D. melanogaster	NM_167844_exon6::NM_168018_exon6	chr3L+890803::chr3L+3312515	CG32479|NM_167844	ZnT63C|NM_168018	2/2	70/66	1	2	Both
D. melanogaster	NM_176469_exon2::NM_166226_exon3	chr3R-7818464::chr2R+13311161	mfas|NM_176469	l(2)k01209|NM_166226	2/2	68/54	1	1	Both
D. melanogaster	NM_176545_exon3::NM_136659_exon2	chr3R-18981796::chr2R+5475282	unk|NM_176545	RpL31|NM_136659	2/2	40/70	1	1	Both
D. melanogaster	NM_176025_exon3::NM_165426_exon3	chr2L+12358261::chr2R+1203774	bru-2|NM_176025	sxc|NM_165426	2/2	56/61	1	1	Both
D. melanogaster	NM_079949_exon1::NM_164785_exon3	chr2L-8082811::chr2L+8105692	Mcr|NM_079949	Bsg|NM_164785	2/2	26/69	1	3	Both
D. melanogaster	NM_165555_exon1::NM_168298_exon3	chr2R-3645540::chr3L+8919174	CG30497|NM_165555	Tsp66E|NM_168298	2/2	59/70	1	5	Both
D. melanogaster	NM_001043111_exon1::NM_001169839_exon2	chr3L-539899::chr3L+351367	klar|NM_001043111	Ptpmeg|NM_001169839	2/2	63/66	2	2	Both
D. melanogaster	NM_001043135_exon2::NM_170620_exon6	chr3L-11814934::chr2R-6408782	CG5946|NM_001043135	lola|NM_170620	2/2	61/70	2	2	Both
D. melanogaster	NM_139965_exon3::NM_001202334_exon1	chr3L+8405909::chr3R+17195184	exo70|NM_139965	CG42777|NM_001202334	2/2	20/56	2	8	Both
D. melanogaster	NM_140825_exon1::NM_001104172_exon3	chr3L-18988531::chr3L-18982317	CG18135|NM_140825	CG34256|NM_001104172	2/2	56/42	2	2	Both
D. melanogaster	NM_140802_exon1::NM_057786_exon3	chr3L+18741989::chrX-657024	Aut1|NM_140802	RpL22|NM_057786	2/2	69/20	1	1	Both
D. melanogaster	NM_139603_exon2::NM_206495_exon8	chr3L-4115305::chr3R+11126733	Chd64|NM_139603	Tm1|NM_206495	2/2	61/55	1	1	Both
D. melanogaster	NM_140635_exon6::NM_140631_exon2	chr3L-16390043::chr3L-16377213	CG13035|NM_140635	CG4729|NM_140631	2/2	66/56	2	3	Both
D. melanogaster	NM_140991_exon2::NM_168743_exon2	chr3L+20730570::chr3L-17642346	CG13252|NM_140991	CG32177|NM_168743	2/2	45/69	1	2	Both
D. melanogaster	NM_135722_exon4::NM_137934_exon2	chr2L+12430021::chr2R+19212500	CG6388|NM_135722	CG9861|NM_137934	2/2	64/70	1	24	Acceptor
D. melanogaster	NM_140792_exon8::NM_001169693_exon6	chr3L+18657920::chr2R-11824085	MYPT-75D|NM_140792	Mlf|NM_001169693	2/2	22/66	1	3	Both
D. melanogaster	NM_140415_exon2::NM_080027_exon6	chr3L+13958730::chr2R-6371757	ssp2|NM_140415	lola|NM_080027	2/2	51/68	2	2	Both
D. melanogaster	NM_141946_exon1::NM_141948_exon2	chr3R+8275447::chr3R+8282521	CG18549|NM_141946	trus|NM_141948	2/2	63/55	2	2	Both
D. melanogaster	NM_142069_exon3::NM_001042923_exon3	chr3R-9796230::chr2L-22429110	rdx|NM_142069	RpL5|NM_001042923	2/2	47/68	1	1	Both
D. melanogaster	NM_001144714_exon8::NM_170070_exon1	chrX-11228220::chr3R-19120960	Kap3|NM_001144714	pnt|NM_170070	2/2	67/20	1	2	No
D. melanogaster	NM_001169315_exon3::NM_167590_exon4	chrUextra-168483::chrX+17797981	CG32495|NM_001169315	CG32495|NM_167590	2/2	43/32	1	22	Both
D. melanogaster	NM_001169315_exon3::NM_167590_exon4	chrUextra-168483::chrX+17790561	CG32495|NM_001169315	CG32495|NM_167590	2/2	43/32	1	22	Both
D. melanogaster	NM_136028_exon1::NM_001032408_exon2	chr2L-18184424::chr3R+25617115	CG7180|NM_136028	kay|NM_001032408	2/2	28/69	1	2	Both
D. melanogaster	NM_001170384_exon2::NM_001015187_exon6	chr3LHet+1566694::chr3LHet-1344239	CG40160|NM_001170384	CG40178|NM_001015187	2/2	21/67	2	10	Both
D. melanogaster	NM_001103503_exon1::NM_137903_exon4	chrX+13458366::chr2R-18900743	Tango13|NM_001103503	CG42741|NM_137903	2/2	31/67	1	1	Both
D. melanogaster	NM_057214_exon7::NM_136189_exon2	chr2L+11237554::chr2L+20420319	ab|NM_057214	Arc-p34|NM_136189	2/2	33/43	1	2	Both
D. melanogaster	NM_057276_exon1::NM_078583_exon2	chr2L+898941::chrX+12384693	Lsp1beta|NM_057276	Lsp1alpha|NM_078583	2/2	66/30	1	9	Both
D. melanogaster	NM_167896_exon1::NM_079243_exon3	chr3L-1568418::chr3L+8032975	CG7879|NM_167896	nmo|NM_079243	2/2	35/67	1	2	Both
D. melanogaster	NM_135330_exon1::NM_176521_exon1	chr2L+8011883::chr3R+17186112	Tg|NM_135330	mod(mdg4)|NM_176521	2/2	55/43	2	2	Both
D. melanogaster	NM_135335_exon2::NM_080094_exon8	chr2L-8042440::chr2R+17218625	RpL36A|NM_135335	dom|NM_080094	2/2	65/58	1	3	Both
D. melanogaster	NM_057424_exon1::NM_135335_exon2	chr3R+2912466::chr2L-8042613	alphaTub84B|NM_057424	RpL36A|NM_135335	2/2	24/63	1	3	Both
D. melanogaster	NM_001170283_exon9::NM_058042_exon2	chr3R+23910338::chrX+551132	CG34362|NM_001170283	skpA|NM_058042	2/2	22/69	1	2	Both
D. melanogaster	NM_001170278_exon1::NM_001104476_exon2	chr3R+22977628::chr3R-23089173	Mdh|NM_001170278	woc|NM_001104476	2/2	53/23	2	2	Both
D. melanogaster	NM_001169230_exon2::NM_080027_exon6	chrX+8304722::chr2R-6371757	Trf2|NM_001169230	lola|NM_080027	2/2	28/52	2	3	Both
D. melanogaster	NM_167309_exon7::NM_206690_exon14	chrX+11721050::chrX+11569364	CG32663|NM_167309	Ptp10D|NM_206690	2/2	44/70	1	3	Both
D. melanogaster	NM_167312_exon1::NM_164556_exon3	chrX-11780989::chr2L+3781904	CG10353|NM_167312	bowl|NM_164556	2/2	70/67	1	1	Both
D. melanogaster	NM_132346_exon3::NM_001201645_exon3	chrX+9506481::chrX-9525128	CG42797|NM_132346	l(1)G0232|NM_001201645	2/2	66/21	2	2	Both
D. melanogaster	NM_167299_exon1::NM_080762_exon2	chrX-11608591::chrX+11687476	Amun|NM_167299	CkIIbeta|NM_080762	2/2	66/32	2	2	Both
D. melanogaster	NM_134519_exon1::NM_080427_exon2	chrX-19744896::chrX+7829208	pico|NM_134519	RpS14b|NM_080427	2/2	39/29	1	2	Both
D. melanogaster	NM_001201531_exon1::NM_001015335_exon2	chrUextra+318439::chrU+72724	CG42644|NM_001201531	CG40378|NM_001015335	2/2	41/62	2	7	Acceptor
D. melanogaster	NM_170504_exon2::NM_164475_exon2	chr3R+26359229::chr2L-2361585	tmod|NM_170504	Rab5|NM_164475	2/2	20/69	1	3	Both
D. melanogaster	NM_001103722_exon4::NM_001042976_exon2	chr2R-1129401::chr2R+447866	Nipped-A|NM_001103722	Stlk|NM_001042976	2/2	61/56	1	2	Both
D. melanogaster	NM_001202376_exon2::NM_134763_exon3	chr3R+24512173::chr2L+1600616	CG9990|NM_001202376	haf|NM_134763	2/2	39/70	1	1	Both
D. melanogaster	NM_001201533_exon1::NM_001015167_exon2	chrU+1243173::chrU-1097883	CG41520|NM_001201533	CG40196|NM_001015167	2/2	58/65	1	1	Both
D. melanogaster	NM_167245_exon1::NM_167104_exon3	chrX-10662014::chrX+6896805	Atg8a|NM_167245	inx2|NM_167104	2/2	44/70	1	3	Both
D. melanogaster	NM_166632_exon13::NM_001014739_exon7	chr2R+19801854::chrX-13488396	kcc|NM_166632	up|NM_001014739	2/2	68/53	1	6	Both
D. melanogaster	NM_166087_exon2::NM_170620_exon6	chr2R+11200322::chr2R-6408782	mus210|NM_166087	lola|NM_170620	2/2	23/56	1	2	Both
D. melanogaster	NM_165664_exon1::NM_206083_exon6	chr2R-5078781::chr2R-6375931	CG8026|NM_165664	lola|NM_206083	2/2	39/66	1	1	Both
D. melanogaster	NM_143768_exon5::NM_143483_exon2	chr3R-8508859::chr3R+25687921	kar|NM_143768	RpS8|NM_143483	2/2	48/65	1	4	Both
D. melanogaster	NM_165484_exon1::NM_136384_exon2	chr2R+2563417::chr2R+2581467	CG9422|NM_165484	CG3270|NM_136384	2/2	60/56	1	5	Both
D. melanogaster	NM_166466_exon3::NM_080125_exon2	chr2R+17540068::chrX+1908375	CG10082|NM_166466	east|NM_080125	2/2	26/68	1	13	Both
D. melanogaster	NM_176510_exon5::NM_080053_exon2	chr3R+13678852::chrX-5569517	tinc|NM_176510	Tre1|NM_080053	2/2	58/38	1	11	Both
D. melanogaster	NR_001975_exon1::NR_037750_exon3	chr3L-19416874::chr3L-19470951	CR32205|NR_001975	CR32207|NR_037750	2/2	54/22	2	3	Both
D. melanogaster	NM_001202028_exon1::NM_079936_exon2	chr2R+12084107::chr3L-16121441	CG8446|NM_001202028	Pgm|NM_079936	2/2	21/67	1	1	Both
D. melanogaster	NM_135038_exon1::NM_001169720_exon2	chr2L-4952250::chr2R-14243560	Jon25Bii|NM_135038	sbb|NM_001169720	2/2	67/69	1	77	Acceptor
D. melanogaster	NM_079572_exon9::NM_176176_exon16	chr3R-5544886::chr2R-11406710	hyd|NM_079572	Khc-73|NM_176176	2/2	43/69	1	1	Both
D. melanogaster	NM_141495_exon2::NM_141497_exon4	chr3R-3802612::chr3R-3809633	CD98hc|NM_141495	CG2781|NM_141497	2/2	51/28	1	2	Both
D. melanogaster	NM_141384_exon1::NM_166554_exon4	chr3R+2166312::chr2R+18688988	Osi20|NM_141384	blw|NM_166554	2/2	67/65	1	4	Both
D. melanogaster	NM_132591_exon1::NM_176717_exon9	chrX+12525846::chrX+9007676	tomosyn|NM_132591	AP-1gamma|NM_176717	2/2	70/58	2	1	Both
D. melanogaster	NM_132612_exon3::NM_170070_exon1	chrX-12802017::chr3R-19120960	CG4400|NM_132612	pnt|NM_170070	2/2	69/20	1	4	No
D. melanogaster	NM_132612_exon3::NM_001202318_exon1	chrX-12802017::chr3R+15179773	CG4400|NM_132612	CG42793|NM_001202318	2/2	69/20	1	4	No
A. aegypti	AAEL013141-RA_exon4::AAEL012183-RA_exon2	supercont1.796+419420::supercont1.663+42055	AAEL013141|AAEL013141-RA	AAEL012183|AAEL012183-RA	1325/89	70/70	78	2190	Donor
A. aegypti	AAEL014889-RA_exon2::AAEL014673-RA_exon1	supercont1.1326-64561::supercont1.1217+102878	AAEL014889|AAEL014889-RA	AAEL014673|AAEL014673-RA	1074/92	70/70	34	988	Donor
A. aegypti	AAEL004421-RA_exon1::AAEL008328-RA_exon2	supercont1.119+2065869::supercont1.314-1280202	AAEL004421|AAEL004421-RA	AAEL008328|AAEL008328-RA	1069/80	70/70	67	2497	No
A. aegypti	AAEL013255-RA_exon2::AAEL014285-RA_exon1	supercont1.812-4961::supercont1.1057+9968	AAEL013255|AAEL013255-RA	AAEL014285|AAEL014285-RA	851/78	70/70	72	1382	No
A. aegypti	AAEL014194-RA_exon3::AAEL014490-RA_exon3	supercont1.1031-12395::supercont1.1131-215770	AAEL014194|AAEL014194-RA	AAEL014490|AAEL014490-RA	805/90	70/70	83	1454	Acceptor
A. aegypti	AAEL012365-RA_exon5::AAEL014746-RA_exon2	supercont1.684-10751::supercont1.1247-94754	AAEL012365|AAEL012365-RA	AAEL014746|AAEL014746-RA	450/75	70/70	51	548	No
A. aegypti	AAEL003534-RA_exon1::AAEL004129-RA_exon2	supercont1.89+2729580::supercont1.108-1251094	AAEL003534|AAEL003534-RA	AAEL004129|AAEL004129-RA	445/81	70/70	73	695	Donor
A. aegypti	AAEL012786-RA_exon1::AAEL003212-RA_exon1	supercont1.739-243842::supercont1.82-2849701	AAEL012786|AAEL012786-RA	AAEL003212|AAEL003212-RA	397/67	70/70	62	728	No
A. aegypti	AAEL012786-RA_exon1::AAEL013899-RA_exon2	supercont1.739-243842::supercont1.956-319061	AAEL012786|AAEL012786-RA	AAEL013899|AAEL013899-RA	397/67	70/70	62	743	No
A. aegypti	AAEL008331-RA_exon1::AAEL007826-RA_exon3	supercont1.314-247931::supercont1.284-1412755	AAEL008331|AAEL008331-RA	AAEL007826|AAEL007826-RA	394/73	70/70	59	691	Acceptor
A. aegypti	AAEL010643-RA_exon2::AAEL002594-RA_exon1	supercont1.492+748272::supercont1.61-249164	AAEL010643|AAEL010643-RA	AAEL002594|AAEL002594-RA	303/65	70/69	39	499	No
A. aegypti	AAEL017333-RA_exon1::AAEL016968-RA_exon3	supercont1.438+520654::supercont1.1088-61621	AAEL017333|AAEL017333-RA	AAEL016968|AAEL016968-RA	291/60	70/70	9	301	Donor
A. aegypti	AAEL003895-RA_exon3::AAEL017016-RA_exon2	supercont1.99+1294750::supercont1.199+102643	AAEL003895|AAEL003895-RA	AAEL017016|AAEL017016-RA	269/62	70/69	29	561	No
A. aegypti	AAEL013755-RA_exon7::AAEL014530-RA_exon1	supercont1.910-17376::supercont1.1153+2128	AAEL013755|AAEL013755-RA	AAEL014530|AAEL014530-RA	252/52	70/70	46	571	Donor
A. aegypti	AAEL010271-RA_exon2::AAEL006299-RA_exon2	supercont1.466-79966::supercont1.199+1096344	AAEL010271|AAEL010271-RA	AAEL006299|AAEL006299-RA	248/53	70/70	41	422	No
A. aegypti	AAEL006545-RA_exon1::AAEL013274-RA_exon2	supercont1.210+1717159::supercont1.816-325022	AAEL006545|AAEL006545-RA	AAEL013274|AAEL013274-RA	217/59	70/70	50	374	No
A. aegypti	AAEL014706-RA_exon4::AAEL015340-RA_exon1	supercont1.1226+140510::supercont1.1854+1856	AAEL014706|AAEL014706-RA	AAEL015340|AAEL015340-RA	205/57	70/70	41	337	Donor
A. aegypti	AAEL007624-RA_exon6::AAEL010996-RA_exon1	supercont1.268-697804::supercont1.532+8775	AAEL007624|AAEL007624-RA	AAEL010996|AAEL010996-RA	170/44	63/70	37	277	Donor
A. aegypti	AAEL014108-RA_exon1::AAEL014255-RA_exon2	supercont1.1008-285166::supercont1.1050-260758	AAEL014108|AAEL014108-RA	AAEL014255|AAEL014255-RA	152/47	70/69	29	189	Both
A. aegypti	AAEL015049-RA_exon2::AAEL002804-RA_exon4	supercont1.1422+209856::supercont1.68+2026407	AAEL015049|AAEL015049-RA	AAEL002804|AAEL002804-RA	151/36	70/55	1	328	Acceptor
A. aegypti	AAEL002358-RA_exon9::AAEL007083-RA_exon10	supercont1.54-3376813::supercont1.235+146572	AAEL002358|AAEL002358-RA	AAEL007083|AAEL007083-RA	138/31	70/70	19	803	Acceptor
A. aegypti	AAEL009688-RA_exon1::AAEL014307-RA_exon2	supercont1.418-51123::supercont1.1065-177353	AAEL009688|AAEL009688-RA	AAEL014307|AAEL014307-RA	136/48	70/68	42	214	No
A. aegypti	AAEL010576-RT_exon4::AAEL004611-RA_exon3	supercont1.488-74866::supercont1.125+886137	AAEL010576|AAEL010576-RT	AAEL004611|AAEL004611-RA	125/41	70/70	33	244	Donor
A. aegypti	AAEL007473-RA_exon3::AAEL015641-RA_exon1	supercont1.257+1301572::supercont1.4127+3353	AAEL007473|AAEL007473-RA	AAEL015641|AAEL015641-RA	123/46	69/70	2	205	Donor
A. aegypti	AAEL010576-RT_exon4::AAEL004614-RA_exon4	supercont1.488-74866::supercont1.125+890247	AAEL010576|AAEL010576-RT	AAEL004614|AAEL004614-RA	117/49	68/70	44	165	Donor
A. aegypti	AAEL010725-RA_exon9::AAEL002793-RA_exon1	supercont1.502-19306::supercont1.68+23493	AAEL010725|AAEL010725-RA	AAEL002793|AAEL002793-RA	116/44	70/70	36	195	No
A. aegypti	AAEL001596-RA_exon2::AAEL015616-RA_exon1	supercont1.36+1402173::supercont1.3817+1077	AAEL001596|AAEL001596-RA	AAEL015616|AAEL015616-RA	105/33	70/69	3	99	Donor
A. aegypti	AAEL010576-RT_exon4::AAEL004618-RA_exon2	supercont1.488-74866::supercont1.125+877053	AAEL010576|AAEL010576-RT	AAEL004618|AAEL004618-RA	98/37	70/70	30	133	Donor
A. aegypti	AAEL010576-RT_exon4::AAEL004609-RA_exon5	supercont1.488-74866::supercont1.125+875699	AAEL010576|AAEL010576-RT	AAEL004609|AAEL004609-RA	92/44	68/69	42	157	Both
A. aegypti	AAEL012362-RA_exon3::AAEL009447-RA_exon5	supercont1.684+289011::supercont1.396+1174196	AAEL012362|AAEL012362-RA	AAEL009447|AAEL009447-RA	81/30	68/70	18	141	Both
A. aegypti	AAEL004393-RA_exon13::AAEL008333-RA_exon2	supercont1.117-7380::supercont1.315+23380	AAEL004393|AAEL004393-RA	AAEL008333|AAEL008333-RA	80/37	67/70	25	128	Both
A. aegypti	AAEL010576-RT_exon4::AAEL017288-RA_exon5	supercont1.488-74866::supercont1.125+942252	AAEL010576|AAEL010576-RT	AAEL017288|AAEL017288-RA	72/31	70/67	13	103	Donor
A. aegypti	AAEL010576-RT_exon4::AAEL004637-RA_exon2	supercont1.488-74866::supercont1.125+965917	AAEL010576|AAEL010576-RT	AAEL004637|AAEL004637-RA	71/39	70/70	33	120	Donor
A. aegypti	AAEL010576-RT_exon4::AAEL004614-RA_exon6	supercont1.488-74866::supercont1.125+893543	AAEL010576|AAEL010576-RT	AAEL004614|AAEL004614-RA	71/31	68/68	23	121	Donor
A. aegypti	AAEL010576-RT_exon4::AAEL017288-RA_exon6	supercont1.488-74866::supercont1.125+942730	AAEL010576|AAEL010576-RT	AAEL017288|AAEL017288-RA	70/37	70/70	20	125	Donor
A. aegypti	AAEL010576-RT_exon4::AAEL004638-RA_exon3	supercont1.488-74866::supercont1.125+975840	AAEL010576|AAEL010576-RT	AAEL004638|AAEL004638-RA	68/32	70/69	3	55	Both
A. aegypti	AAEL015242-RA_exon8::AAEL013175-RA_exon2	supercont1.1647-9779::supercont1.801+59894	AAEL015242|AAEL015242-RA	AAEL013175|AAEL013175-RA	67/37	69/70	34	165	No
A. aegypti	AAEL010576-RT_exon4::AAEL004618-RA_exon5	supercont1.488-74866::supercont1.125+877970	AAEL010576|AAEL010576-RT	AAEL004618|AAEL004618-RA	66/32	70/68	27	116	Donor
A. aegypti	AAEL010576-RT_exon4::AAEL017026-RA_exon3	supercont1.488-74866::supercont1.125+962742	AAEL010576|AAEL010576-RT	AAEL017026|AAEL017026-RA	64/28	69/70	24	106	Donor
A. aegypti	AAEL010576-RT_exon4::AAEL004635-RA_exon6	supercont1.488-74866::supercont1.125+1016124	AAEL010576|AAEL010576-RT	AAEL004635|AAEL004635-RA	63/30	66/68	19	131	Donor
A. aegypti	AAEL010576-RT_exon4::AAEL004611-RA_exon2	supercont1.488-74866::supercont1.125+885704	AAEL010576|AAEL010576-RT	AAEL004611|AAEL004611-RA	62/30	69/70	17	85	Donor
A. aegypti	AAEL014793-RA_exon3::AAEL013644-RA_exon2	supercont1.1276+116378::supercont1.888-33639	AAEL014793|AAEL014793-RA	AAEL013644|AAEL013644-RA	55/27	69/63	17	158	Acceptor
A. aegypti	AAEL014793-RA_exon3::AAEL013363-RA_exon2	supercont1.1276+116378::supercont1.828-483094	AAEL014793|AAEL014793-RA	AAEL013363|AAEL013363-RA	55/27	69/63	17	158	No
A. aegypti	AAEL009362-RA_exon3::AAEL012133-RA_exon2	supercont1.392-612688::supercont1.658-207554	AAEL009362|AAEL009362-RA	AAEL012133|AAEL012133-RA	52/31	70/70	16	113	Donor
A. aegypti	AAEL010576-RT_exon4::AAEL004618-RA_exon4	supercont1.488-74866::supercont1.125+877550	AAEL010576|AAEL010576-RT	AAEL004618|AAEL004618-RA	52/31	69/70	27	84	Donor
A. aegypti	AAEL010576-RT_exon4::AAEL016977-RA_exon3	supercont1.488-74866::supercont1.125+1023796	AAEL010576|AAEL010576-RT	AAEL016977|AAEL016977-RA	52/28	67/70	9	71	Donor
A. aegypti	AAEL010576-RT_exon4::AAEL004635-RA_exon2	supercont1.488-74866::supercont1.125+1013937	AAEL010576|AAEL010576-RT	AAEL004635|AAEL004635-RA	48/26	66/63	26	76	Both
A. aegypti	AAEL010576-RT_exon4::AAEL004645-RA_exon2	supercont1.488-74866::supercont1.125+1013138	AAEL010576|AAEL010576-RT	AAEL004645|AAEL004645-RA	47/27	69/67	20	46	Both
A. aegypti	AAEL010576-RT_exon4::AAEL004637-RA_exon3	supercont1.488-74866::supercont1.125+966533	AAEL010576|AAEL010576-RT	AAEL004637|AAEL004637-RA	44/26	69/65	16	51	Both
A. aegypti	AAEL010576-RT_exon4::AAEL004635-RA_exon5	supercont1.488-74866::supercont1.125+1015653	AAEL010576|AAEL010576-RT	AAEL004635|AAEL004635-RA	44/26	68/70	8	60	Both
A. aegypti	AAEL010576-RT_exon4::AAEL017288-RA_exon3	supercont1.488-74866::supercont1.125+940701	AAEL010576|AAEL010576-RT	AAEL017288|AAEL017288-RA	38/21	65/70	18	142	Donor
A. aegypti	AAEL013686-RA_exon5::AAEL010024-RA_exon5	supercont1.895-381252::supercont1.447-961958	AAEL013686|AAEL013686-RA	AAEL010024|AAEL010024-RA	38/10	69/40	9	126	Acceptor
A. aegypti	AAEL010576-RT_exon4::AAEL017478-RA_exon4	supercont1.488-74866::supercont1.125+985108	AAEL010576|AAEL010576-RT	AAEL017478|AAEL017478-RA	38/22	69/61	13	38	Both
A. aegypti	AAEL007427-RC_exon8::AAEL009508-RA_exon6	supercont1.255-780105::supercont1.401-1101673	AAEL007427|AAEL007427-RC	AAEL009508|AAEL009508-RA	37/4	66/58	3	486	Both
A. aegypti	AAEL013686-RA_exon2::AAEL010024-RA_exon2	supercont1.895-389448::supercont1.447-971275	AAEL013686|AAEL013686-RA	AAEL010024|AAEL010024-RA	36/16	63/70	11	52	Donor
A. aegypti	AAEL013834-RA_exon9::AAEL015067-RA_exon3	supercont1.936-297335::supercont1.1442-10094	AAEL013834|AAEL013834-RA	AAEL015067|AAEL015067-RA	35/22	65/70	19	66	Donor
A. aegypti	AAEL010576-RT_exon4::AAEL004604-RA_exon2	supercont1.488-74866::supercont1.125+1068753	AAEL010576|AAEL010576-RT	AAEL004604|AAEL004604-RA	34/19	69/68	12	27	Both
A. aegypti	AAEL012551-RA_exon2::AAEL011141-RA_exon2	supercont1.710-517755::supercont1.543+541644	AAEL012551|AAEL012551-RA	AAEL011141|AAEL011141-RA	33/21	61/70	16	48	Donor
A. aegypti	AAEL009761-RA_exon5::AAEL006967-RA_exon2	supercont1.426-82798::supercont1.230-1450784	AAEL009761|AAEL009761-RA	AAEL006967|AAEL006967-RA	33/20	70/70	11	45	No
A. aegypti	AAEL012170-RA_exon3::AAEL011269-RA_exon5	supercont1.662+15443::supercont1.561-160869	AAEL012170|AAEL012170-RA	AAEL011269|AAEL011269-RA	30/18	69/67	5	21	No
A. aegypti	AAEL013841-RA_exon1::AAEL009721-RA_exon3	supercont1.939-319853::supercont1.421-76764	AAEL013841|AAEL013841-RA	AAEL009721|AAEL009721-RA	29/17	67/69	3	28	Donor
A. aegypti	AAEL010576-RT_exon4::AAEL004601-RA_exon3	supercont1.488-74866::supercont1.125+924364	AAEL010576|AAEL010576-RT	AAEL004601|AAEL004601-RA	29/21	68/69	8	51	Both
A. aegypti	AAEL003918-RA_exon10::AAEL003914-RA_exon2	supercont1.100+1221108::supercont1.100+2516281	AAEL003918|AAEL003918-RA	AAEL003914|AAEL003914-RA	28/18	60/70	12	43	No
A. aegypti	AAEL003758-RA_exon3::AAEL014319-RA_exon1	supercont1.96+157101::supercont1.1069+14711	AAEL003758|AAEL003758-RA	AAEL014319|AAEL014319-RA	28/20	55/70	10	118	Donor
A. aegypti	AAEL009508-RA_exon7::AAEL007427-RB_exon8	supercont1.401-1098087::supercont1.255-776386	AAEL009508|AAEL009508-RA	AAEL007427|AAEL007427-RB	26/17	65/64	6	13	Both
A. aegypti	AAEL007427-RB_exon8::AAEL009508-RA_exon7	supercont1.255-776303::supercont1.401-1098170	AAEL007427|AAEL007427-RB	AAEL009508|AAEL009508-RA	26/17	65/64	6	17	Both
A. aegypti	AAEL010576-RT_exon4::AAEL004649-RA_exon3	supercont1.488-74866::supercont1.125+884206	AAEL010576|AAEL010576-RT	AAEL004649|AAEL004649-RA	26/17	70/65	9	49	Both
A. aegypti	AAEL010576-RT_exon4::AAEL004618-RA_exon6	supercont1.488-74866::supercont1.125+878419	AAEL010576|AAEL010576-RT	AAEL004618|AAEL004618-RA	26/19	69/68	17	52	Both
A. aegypti	AAEL010576-RT_exon4::AAEL004610-RA_exon2	supercont1.488-74866::supercont1.125+913743	AAEL010576|AAEL010576-RT	AAEL004610|AAEL004610-RA	26/20	68/70	16	51	Donor
A. aegypti	AAEL010576-RT_exon4::AAEL004628-RA_exon3	supercont1.488-74866::supercont1.125+1060364	AAEL010576|AAEL010576-RT	AAEL004628|AAEL004628-RA	25/18	66/67	14	36	Both
A. aegypti	AAEL010576-RT_exon4::AAEL004628-RA_exon5	supercont1.488-74866::supercont1.125+1060854	AAEL010576|AAEL010576-RT	AAEL004628|AAEL004628-RA	24/16	69/70	12	51	Both
A. aegypti	AAEL004180-RA_exon2::AAEL015392-RA_exon2	supercont1.109-2043705::supercont1.2029-15626	AAEL004180|AAEL004180-RA	AAEL015392|AAEL015392-RA	23/11	67/70	8	39	Donor
A. aegypti	AAEL010576-RT_exon4::AAEL004644-RA_exon2	supercont1.488-74866::supercont1.125+1213142	AAEL010576|AAEL010576-RT	AAEL004644|AAEL004644-RA	23/18	69/70	16	44	Donor
A. aegypti	AAEL009941-RA_exon2::AAEL009937-RA_exon2	supercont1.439-589003::supercont1.439-518193	AAEL009941|AAEL009941-RA	AAEL009937|AAEL009937-RA	23/14	67/70	12	59	Both
A. aegypti	AAEL010576-RT_exon4::AAEL017288-RA_exon4	supercont1.488-74866::supercont1.125+941684	AAEL010576|AAEL010576-RT	AAEL017288|AAEL017288-RA	22/15	62/67	10	31	Donor
A. aegypti	AAEL017338-RA_exon6::AAEL013859-RA_exon2	supercont1.506+757343::supercont1.944-447930	AAEL017338|AAEL017338-RA	AAEL013859|AAEL013859-RA	20/15	55/70	5	211	Donor
A. aegypti	AAEL011879-RA_exon1::AAEL015177-RA_exon1	supercont1.625+608127::supercont1.1546+2983	AAEL011879|AAEL011879-RA	AAEL015177|AAEL015177-RA	16/10	53/70	5	91	Donor
A. aegypti	AAEL007632-RA_exon1::AAEL010997-RA_exon2	supercont1.268+530222::supercont1.532-70244	AAEL007632|AAEL007632-RA	AAEL010997|AAEL010997-RA	15/10	69/58	7	21	Donor
A. aegypti	AAEL005901-RB_exon2::AAEL005914-RA_exon3	supercont1.179+1443107::supercont1.179-1438209	AAEL005901|AAEL005901-RB	AAEL005914|AAEL005914-RA	15/9	68/70	8	17	Both
A. aegypti	AAEL012821-RA_exon7::AAEL012970-RA_exon2	supercont1.745+41373::supercont1.769-285754	AAEL012821|AAEL012821-RA	AAEL012970|AAEL012970-RA	15/9	65/59	2	108	Both
A. aegypti	AAEL008226-RA_exon7::AAEL005231-RA_exon2	supercont1.307+618453::supercont1.146-2066960	AAEL008226|AAEL008226-RA	AAEL005231|AAEL005231-RA	14/10	70/68	6	22	No
A. aegypti	AAEL011982-RA_exon4::AAEL012579-RA_exon2	supercont1.639-53079::supercont1.713-549058	AAEL011982|AAEL011982-RA	AAEL012579|AAEL012579-RA	12/9	70/59	7	17	Both
A. aegypti	AAEL007702-RA_exon1::AAEL007699-RD_exon2	supercont1.275-809327::supercont1.275+879572	AAEL007702|AAEL007702-RA	AAEL007699|AAEL007699-RD	11/8	70/68	8	16	Both
A. aegypti	AAEL000733-RB_exon4::AAEL003072-RA_exon2	supercont1.15-953971::supercont1.76-2484169	AAEL000733|AAEL000733-RB	AAEL003072|AAEL003072-RA	11/6	69/60	6	13	Both
A. aegypti	AAEL006870-RA_exon3::AAEL001741-RA_exon2	supercont1.224-404492::supercont1.41-2588241	AAEL006870|AAEL006870-RA	AAEL001741|AAEL001741-RA	11/6	69/66	5	11	Donor
A. aegypti	AAEL004878-RA_exon3::AAEL012954-RA_exon2	supercont1.133+331407::supercont1.767+521515	AAEL004878|AAEL004878-RA	AAEL012954|AAEL012954-RA	11/10	69/64	3	29	No
A. aegypti	AAEL010576-RT_exon4::AAEL004628-RA_exon2	supercont1.488-74866::supercont1.125+1059218	AAEL010576|AAEL010576-RT	AAEL004628|AAEL004628-RA	11/9	70/64	6	19	Both
A. aegypti	AAEL010576-RT_exon4::AAEL004644-RA_exon4	supercont1.488-74866::supercont1.125+1213922	AAEL010576|AAEL010576-RT	AAEL004644|AAEL004644-RA	10/5	70/68	5	13	Donor
A. aegypti	AAEL010576-RT_exon4::AAEL016977-RA_exon2	supercont1.488-74866::supercont1.125+1023279	AAEL010576|AAEL010576-RT	AAEL016977|AAEL016977-RA	10/9	65/70	9	22	Donor
A. aegypti	AAEL009571-RA_exon3::AAEL008004-RA_exon4	supercont1.408+1098763::supercont1.293+18834	AAEL009571|AAEL009571-RA	AAEL008004|AAEL008004-RA	10/7	66/69	4	17	Both
A. aegypti	AAEL006016-RA_exon1::AAEL014838-RA_exon2	supercont1.186-875717::supercont1.1288-7622	AAEL006016|AAEL006016-RA	AAEL014838|AAEL014838-RA	8/3	46/62	3	23	Both
A. aegypti	AAEL006016-RA_exon1::AAEL011587-RB_exon2	supercont1.186-875717::supercont1.592+457638	AAEL006016|AAEL006016-RA	AAEL011587|AAEL011587-RB	8/3	46/62	3	38	Both
A. aegypti	AAEL014066-RA_exon1::AAEL012120-RA_exon2	supercont1.999-144624::supercont1.657-569919	AAEL014066|AAEL014066-RA	AAEL012120|AAEL012120-RA	8/5	60/58	5	15	Both
A. aegypti	AAEL012112-RA_exon2::AAEL014077-RA_exon2	supercont1.657-615769::supercont1.999-65789	AAEL012112|AAEL012112-RA	AAEL014077|AAEL014077-RA	8/5	60/58	5	13	Both
A. aegypti	AAEL010701-RA_exon2::AAEL010693-RA_exon2	supercont1.497-59395::supercont1.497-31207	AAEL010701|AAEL010701-RA	AAEL010693|AAEL010693-RA	8/7	64/65	4	1465	Both
A. aegypti	AAEL014194-RA_exon2::AAEL014490-RA_exon3	supercont1.1031-32483::supercont1.1131-215770	AAEL014194|AAEL014194-RA	AAEL014490|AAEL014490-RA	7/6	70/69	4	17	Both
A. aegypti	AAEL012630-RA_exon1::AAEL006714-RA_exon3	supercont1.719-544524::supercont1.218-195729	AAEL012630|AAEL012630-RA	AAEL006714|AAEL006714-RA	7/3	31/64	2	205	Both
A. aegypti	AAEL007382-RA_exon1::AAEL004547-RA_exon2	supercont1.251+1401191::supercont1.123+1739130	AAEL007382|AAEL007382-RA	AAEL004547|AAEL004547-RA	6/4	47/63	1	3	Both
A. aegypti	AAEL005557-RB_exon14::AAEL002472-RA_exon4	supercont1.163+1858801::supercont1.58+442909	AAEL005557|AAEL005557-RB	AAEL002472|AAEL002472-RA	6/4	50/64	4	4	Both
A. aegypti	AAEL005557-RB_exon14::AAEL009804-RA_exon2	supercont1.163+1858801::supercont1.429-948458	AAEL005557|AAEL005557-RB	AAEL009804|AAEL009804-RA	6/4	50/64	4	4	Both
A. aegypti	AAEL005556-RA_exon6::AAEL002472-RA_exon4	supercont1.163+1920736::supercont1.58+442909	AAEL005556|AAEL005556-RA	AAEL002472|AAEL002472-RA	6/4	50/64	4	4	Both
A. aegypti	AAEL005556-RA_exon6::AAEL009804-RA_exon2	supercont1.163+1920736::supercont1.429-948458	AAEL005556|AAEL005556-RA	AAEL009804|AAEL009804-RA	6/4	50/64	4	4	Both
A. aegypti	AAEL004632-RA_exon2::AAEL003703-RA_exon2	supercont1.125+1973676::supercont1.94-986187	AAEL004632|AAEL004632-RA	AAEL003703|AAEL003703-RA	6/5	58/51	4	18	Acceptor
A. aegypti	AAEL004540-RA_exon1::AAEL002372-RB_exon4	supercont1.122-31266::supercont1.55+869216	AAEL004540|AAEL004540-RA	AAEL002372|AAEL002372-RB	6/4	57/69	3	5	Both
A. aegypti	AAEL009388-RA_exon5::AAEL009413-RA_exon2	supercont1.394-822846::supercont1.394+818858	AAEL009388|AAEL009388-RA	AAEL009413|AAEL009413-RA	5/3	54/65	2	6	Both
A. aegypti	AAEL004419-RA_exon2::AAEL004438-RA_exon5	supercont1.119+1146379::supercont1.119-1166669	AAEL004419|AAEL004419-RA	AAEL004438|AAEL004438-RA	5/4	59/63	3	9	Both
A. aegypti	AAEL003084-RA_exon1::AAEL014179-RA_exon2	supercont1.76+46465::supercont1.1028+247182	AAEL003084|AAEL003084-RA	AAEL014179|AAEL014179-RA	5/4	70/41	3	11	Both
A. aegypti	AAEL017338-RA_exon7::AAEL013859-RA_exon2	supercont1.506+757984::supercont1.944-447930	AAEL017338|AAEL017338-RA	AAEL013859|AAEL013859-RA	5/4	33/68	2	76	Donor
A. aegypti	AAEL014191-RA_exon2::AAEL012400-RA_exon2	supercont1.1030-82655::supercont1.689-350473	AAEL014191|AAEL014191-RA	AAEL012400|AAEL012400-RA	5/5	54/59	1	276	Acceptor
A. aegypti	AAEL010576-RT_exon4::AAEL004609-RA_exon3	supercont1.488-74866::supercont1.125+875193	AAEL010576|AAEL010576-RT	AAEL004609|AAEL004609-RA	5/3	70/68	3	13	Both
A. aegypti	AAEL009586-RA_exon3::AAEL002059-RA_exon2	supercont1.410-165285::supercont1.48-641990	AAEL009586|AAEL009586-RA	AAEL002059|AAEL002059-RA	5/5	59/58	3	265	Both
A. aegypti	AAEL000084-RA_exon2::AAEL003750-RA_exon2	supercont1.1-271477::supercont1.96-1599707	AAEL000084|AAEL000084-RA	AAEL003750|AAEL003750-RA	4/2	65/45	2	2	Both
A. aegypti	AAEL008058-RA_exon12::AAEL011100-RA_exon2	supercont1.299+500442::supercont1.541-338415	AAEL008058|AAEL008058-RA	AAEL011100|AAEL011100-RA	4/3	48/60	3	5	Both
A. aegypti	AAEL007965-RA_exon1::AAEL017184-RA_exon1	supercont1.291+353257::supercont1.215+3132	AAEL007965|AAEL007965-RA	AAEL017184|AAEL017184-RA	4/2	64/64	1	4	Donor
A. aegypti	AAEL007501-RA_exon1::AAEL014305-RA_exon2	supercont1.258-454460::supercont1.1065+12704	AAEL007501|AAEL007501-RA	AAEL014305|AAEL014305-RA	4/4	54/59	1	144	Donor
A. aegypti	AAEL007306-RA_exon6::AAEL003109-RA_exon8	supercont1.247-352043::supercont1.77+286070	AAEL007306|AAEL007306-RA	AAEL003109|AAEL003109-RA	4/3	67/69	2	3	Both
A. aegypti	AAEL000733-RB_exon4::AAEL007365-RA_exon3	supercont1.15-953971::supercont1.251-726590	AAEL000733|AAEL000733-RB	AAEL007365|AAEL007365-RA	4/4	66/64	1	12	Both
A. aegypti	AAEL000733-RB_exon4::AAEL003072-RA_exon3	supercont1.15-953971::supercont1.76-2482803	AAEL000733|AAEL000733-RB	AAEL003072|AAEL003072-RA	4/4	66/64	1	12	Both
A. aegypti	AAEL000718-RA_exon4::AAEL009212-RD_exon8	supercont1.14-4246457::supercont1.380-829476	AAEL000718|AAEL000718-RA	AAEL009212|AAEL009212-RD	4/2	67/43	2	2	Both
A. aegypti	AAEL006012-RA_exon6::AAEL007699-RD_exon2	supercont1.185-1482003::supercont1.275+879572	AAEL006012|AAEL006012-RA	AAEL007699|AAEL007699-RD	4/2	64/68	2	6	Both
A. aegypti	AAEL005904-RA_exon1::AAEL008659-RA_exon3	supercont1.179-1374136::supercont1.339+939646	AAEL005904|AAEL005904-RA	AAEL008659|AAEL008659-RA	4/2	55/46	2	4	Both
A. aegypti	AAEL005835-RA_exon3::AAEL014572-RA_exon5	supercont1.176+48330::supercont1.1171+209542	AAEL005835|AAEL005835-RA	AAEL014572|AAEL014572-RA	4/4	70/69	4	22	Both
A. aegypti	AAEL005766-RA_exon1::AAEL000030-RA_exon2	supercont1.174-213135::supercont1.1-2153340	AAEL005766|AAEL005766-RA	AAEL000030|AAEL000030-RA	4/2	59/68	2	2	Both
A. aegypti	AAEL005439-RA_exon4::AAEL006897-RA_exon2	supercont1.156-1570080::supercont1.226+18710	AAEL005439|AAEL005439-RA	AAEL006897|AAEL006897-RA	4/4	62/54	4	95	Both
A. aegypti	AAEL005276-RA_exon1::AAEL008543-RA_exon5	supercont1.148+1852423::supercont1.331-1212807	AAEL005276|AAEL005276-RA	AAEL008543|AAEL008543-RA	4/2	66/62	2	2	Both
A. aegypti	AAEL005266-RB_exon2::AAEL005254-RA_exon3	supercont1.148-1976680::supercont1.148+1970915	AAEL005266|AAEL005266-RB	AAEL005254|AAEL005254-RA	4/3	55/69	3	2	Both
A. aegypti	AAEL005115-RA_exon2::AAEL017191-RA_exon2	supercont1.142-109002::supercont1.497+569342	AAEL005115|AAEL005115-RA	AAEL017191|AAEL017191-RA	4/4	49/67	3	727	No
A. aegypti	AAEL005042-RA_exon1::AAEL005766-RA_exon5	supercont1.139+427109::supercont1.174-150092	AAEL005042|AAEL005042-RA	AAEL005766|AAEL005766-RA	4/3	67/70	2	3	Both
A. aegypti	AAEL005008-RA_exon1::AAEL001837-RA_exon4	supercont1.138+1730515::supercont1.44+2045393	AAEL005008|AAEL005008-RA	AAEL001837|AAEL001837-RA	4/2	49/66	1	2	Both
A. aegypti	AAEL004460-RA_exon2::AAEL004200-RA_exon5	supercont1.120-1198738::supercont1.110-2208972	AAEL004460|AAEL004460-RA	AAEL004200|AAEL004200-RA	4/3	60/63	2	8	Both
A. aegypti	AAEL000424-RA_exon2::AAEL000421-RA_exon2	supercont1.8+1778768::supercont1.8+2565848	AAEL000424|AAEL000424-RA	AAEL000421|AAEL000421-RA	4/3	63/56	2	2	Both
A. aegypti	AAEL003963-RA_exon1::AAEL006102-RA_exon2	supercont1.102-1473194::supercont1.189-281960	AAEL003963|AAEL003963-RA	AAEL006102|AAEL006102-RA	4/3	57/70	2	3	Both
A. aegypti	AAEL003606-RA_exon2::AAEL006711-RA_exon3	supercont1.92-1670207::supercont1.218+1182493	AAEL003606|AAEL003606-RA	AAEL006711|AAEL006711-RA	4/2	68/48	1	2	Both
A. aegypti	AAEL003118-RB_exon3::AAEL015076-RA_exon2	supercont1.78-2178587::supercont1.1457-62902	AAEL003118|AAEL003118-RB	AAEL015076|AAEL015076-RA	4/4	66/44	2	4	No
A. aegypti	AAEL003086-RA_exon3::AAEL003091-RA_exon5	supercont1.76+629773::supercont1.76+554815	AAEL003086|AAEL003086-RA	AAEL003091|AAEL003091-RA	4/2	70/35	1	8	Both
A. aegypti	AAEL001787-RA_exon1::AAEL002325-RA_exon4	supercont1.42+1173516::supercont1.54+3025481	AAEL001787|AAEL001787-RA	AAEL002325|AAEL002325-RA	4/2	48/55	2	2	Both
A. aegypti	AAEL001787-RA_exon1::AAEL013119-RC_exon3	supercont1.42+1173516::supercont1.793+111557	AAEL001787|AAEL001787-RA	AAEL013119|AAEL013119-RC	4/3	67/54	3	2	Both
A. aegypti	AAEL015076-RA_exon3::AAEL003118-RB_exon2	supercont1.1457-62319::supercont1.78-2179170	AAEL015076|AAEL015076-RA	AAEL003118|AAEL003118-RB	4/4	66/44	2	5	Both
A. aegypti	AAEL014322-RA_exon3::AAEL011682-RA_exon3	supercont1.1069-140339::supercont1.603+776791	AAEL014322|AAEL014322-RA	AAEL011682|AAEL011682-RA	4/2	47/63	2	2	Acceptor
A. aegypti	AAEL001352-RA_exon1::AAEL017357-RA_exon15	supercont1.30+403710::supercont1.30-435277	AAEL001352|AAEL001352-RA	AAEL017357|AAEL017357-RA	4/3	70/65	1	8	Both
A. aegypti	AAEL001294-RA_exon4::AAEL011901-RA_exon2	supercont1.29+2875132::supercont1.628-205668	AAEL001294|AAEL001294-RA	AAEL011901|AAEL011901-RA	4/2	68/44	2	2	Both
A. aegypti	AAEL011280-RA_exon15::AAEL005317-RB_exon6	supercont1.562-54195::supercont1.151-706731	AAEL011280|AAEL011280-RA	AAEL005317|AAEL005317-RB	4/3	64/70	1	7	Both
A. aegypti	AAEL010576-RT_exon4::AAEL005950-RA_exon12	supercont1.488-74866::supercont1.181-1210368	AAEL010576|AAEL010576-RT	AAEL005950|AAEL005950-RA	4/2	53/63	2	5	Both
A. aegypti	AAEL010460-RA_exon4::AAEL005338-RA_exon3	supercont1.478-112181::supercont1.151-500577	AAEL010460|AAEL010460-RA	AAEL005338|AAEL005338-RA	4/2	68/69	1	2	Both
A. aegypti	AAEL010318-RB_exon2::AAEL004978-RA_exon4	supercont1.470-108029::supercont1.137-1073498	AAEL010318|AAEL010318-RB	AAEL004978|AAEL004978-RA	4/2	68/33	2	4	Both
A. aegypti	AAEL010080-RA_exon2::AAEL002106-RA_exon2	supercont1.452+109266::supercont1.49-545715	AAEL010080|AAEL010080-RA	AAEL002106|AAEL002106-RA	4/2	53/68	2	2	Both
A. aegypti	AAEL010020-RA_exon4::AAEL014851-RA_exon5	supercont1.447+220196::supercont1.1294-5796	AAEL010020|AAEL010020-RA	AAEL014851|AAEL014851-RA	4/4	59/63	1	251	Both
A. aegypti	AAEL009652-RB_exon1::AAEL007384-RA_exon2	supercont1.415-49506::supercont1.252-1562316	AAEL009652|AAEL009652-RB	AAEL007384|AAEL007384-RA	4/4	38/66	2	14	Donor
A. aegypti	AAEL009506-RA_exon2::AAEL009496-RA_exon4	supercont1.401+439972::supercont1.401-451427	AAEL009506|AAEL009506-RA	AAEL009496|AAEL009496-RA	3/3	39/64	3	4	Both
A. aegypti	AAEL009188-RA_exon3::AAEL014456-RA_exon3	supercont1.377+939507::supercont1.1120+226826	AAEL009188|AAEL009188-RA	AAEL014456|AAEL014456-RA	3/3	55/46	1	3	Both
A. aegypti	AAEL009022-RA_exon4::AAEL017420-RA_exon5	supercont1.362-1006721::supercont1.746-516242	AAEL009022|AAEL009022-RA	AAEL017420|AAEL017420-RA	3/2	58/58	1	139	Both
A. aegypti	AAEL008677-RA_exon6::AAEL010509-RA_exon2	supercont1.341-946278::supercont1.482+112842	AAEL008677|AAEL008677-RA	AAEL010509|AAEL010509-RA	3/2	65/36	2	10	Donor
A. aegypti	AAEL008595-RA_exon2::AAEL011205-RA_exon2	supercont1.334+790891::supercont1.551+737306	AAEL008595|AAEL008595-RA	AAEL011205|AAEL011205-RA	3/2	67/34	1	3	Both
A. aegypti	AAEL007875-RA_exon3::AAEL006872-RA_exon3	supercont1.287-1177554::supercont1.224+83334	AAEL007875|AAEL007875-RA	AAEL006872|AAEL006872-RA	3/2	57/48	1	3	Acceptor
A. aegypti	AAEL007820-RB_exon2::AAEL005500-RA_exon5	supercont1.284+303376::supercont1.160+201601	AAEL007820|AAEL007820-RB	AAEL005500|AAEL005500-RA	3/2	35/66	1	3	Both
A. aegypti	AAEL007728-RA_exon2::AAEL007737-RA_exon2	supercont1.277-17046::supercont1.277+5441	AAEL007728|AAEL007728-RA	AAEL007737|AAEL007737-RA	3/3	57/51	3	4	Both
A. aegypti	AAEL007427-RB_exon8::AAEL009508-RA_exon6	supercont1.255-776303::supercont1.401-1101673	AAEL007427|AAEL007427-RB	AAEL009508|AAEL009508-RA	3/2	62/42	1	123	Both
A. aegypti	AAEL006575-RB_exon1::AAEL005946-RA_exon3	supercont1.211-545989::supercont1.181-1142795	AAEL006575|AAEL006575-RB	AAEL005946|AAEL005946-RA	3/3	66/66	3	2	Both
A. aegypti	AAEL005430-RA_exon2::AAEL006897-RA_exon24	supercont1.156-1520579::supercont1.226+48844	AAEL005430|AAEL005430-RA	AAEL006897|AAEL006897-RA	3/3	56/59	3	342	Both
A. aegypti	AAEL004865-RA_exon1::AAEL004869-RA_exon3	supercont1.133+1454734::supercont1.133+1275602	AAEL004865|AAEL004865-RA	AAEL004869|AAEL004869-RA	3/2	38/68	1	3	Both
A. aegypti	AAEL004534-RA_exon3::AAEL008500-RA_exon5	supercont1.122-1594975::supercont1.329+372836	AAEL004534|AAEL004534-RA	AAEL008500|AAEL008500-RA	3/2	44/57	1	3	Both
A. aegypti	AAEL003469-RB_exon1::AAEL004941-RA_exon3	supercont1.87+886497::supercont1.136-820128	AAEL003469|AAEL003469-RB	AAEL004941|AAEL004941-RA	3/3	57/62	1	1	Acceptor
A. aegypti	AAEL003179-RA_exon1::AAEL003161-RA_exon3	supercont1.80-1474267::supercont1.80+1539307	AAEL003179|AAEL003179-RA	AAEL003161|AAEL003161-RA	3/2	60/41	2	4	Both
A. aegypti	AAEL003179-RA_exon1::AAEL013887-RA_exon6	supercont1.80-1474267::supercont1.954+161003	AAEL003179|AAEL003179-RA	AAEL013887|AAEL013887-RA	3/2	43/58	2	3	Both
A. aegypti	AAEL003086-RA_exon3::AAEL003091-RA_exon2	supercont1.76+629773::supercont1.76+542805	AAEL003086|AAEL003086-RA	AAEL003091|AAEL003091-RA	3/3	66/60	3	20	Both
A. aegypti	AAEL017253-RG_exon3::AAEL014271-RA_exon3	supercont1.639-334514::supercont1.1052-167600	AAEL017253|AAEL017253-RG	AAEL014271|AAEL014271-RA	3/2	69/61	1	3	Both
A. aegypti	AAEL015181-RA_exon1::AAEL012182-RA_exon1	supercont1.1552+13301::supercont1.663-582683	AAEL015181|AAEL015181-RA	AAEL012182|AAEL012182-RA	3/3	70/31	1	11	Donor
A. aegypti	AAEL015048-RA_exon2::AAEL009578-RA_exon4	supercont1.1421-19932::supercont1.409+293584	AAEL015048|AAEL015048-RA	AAEL009578|AAEL009578-RA	3/3	64/61	3	151	Both
A. aegypti	AAEL014511-RA_exon1::AAEL010258-RA_exon2	supercont1.1142+97626::supercont1.465-254530	AAEL014511|AAEL014511-RA	AAEL010258|AAEL010258-RA	3/3	58/64	2	6	Both
A. aegypti	AAEL014393-RA_exon1::AAEL002957-RA_exon3	supercont1.1099+62218::supercont1.73+448089	AAEL014393|AAEL014393-RA	AAEL002957|AAEL002957-RA	3/2	60/54	1	9	Both
A. aegypti	AAEL014271-RA_exon3::AAEL017253-RG_exon3	supercont1.1052-167517::supercont1.639-334597	AAEL014271|AAEL014271-RA	AAEL017253|AAEL017253-RG	3/2	69/61	1	3	Both
A. aegypti	AAEL013145-RA_exon1::AAEL012183-RA_exon2	supercont1.796+318403::supercont1.663+42055	AAEL013145|AAEL013145-RA	AAEL012183|AAEL012183-RA	3/2	65/36	2	5	Donor
A. aegypti	AAEL012944-RB_exon3::AAEL010077-RA_exon2	supercont1.766+388648::supercont1.451-618241	AAEL012944|AAEL012944-RB	AAEL010077|AAEL010077-RA	3/2	47/54	2	3	Both
A. aegypti	AAEL012865-RA_exon1::AAEL007078-RA_exon2	supercont1.752+177770::supercont1.234+1528538	AAEL012865|AAEL012865-RA	AAEL007078|AAEL007078-RA	3/3	48/69	3	3	Both
A. aegypti	AAEL012633-RA_exon2::AAEL014214-RA_exon2	supercont1.720+522054::supercont1.1038-226963	AAEL012633|AAEL012633-RA	AAEL014214|AAEL014214-RA	3/3	62/61	2	6	No
A. aegypti	AAEL012446-RA_exon5::AAEL012440-RA_exon2	supercont1.697+124044::supercont1.697-252248	AAEL012446|AAEL012446-RA	AAEL012440|AAEL012440-RA	3/2	61/66	1	3	Both
A. aegypti	AAEL012365-RA_exon5::AAEL014562-RA_exon3	supercont1.684-10751::supercont1.1168+182772	AAEL012365|AAEL012365-RA	AAEL014562|AAEL014562-RA	3/2	70/31	2	5	Acceptor
A. aegypti	AAEL011834-RA_exon3::AAEL008658-RA_exon2	supercont1.619-263128::supercont1.339+241204	AAEL011834|AAEL011834-RA	AAEL008658|AAEL008658-RA	3/3	35/66	3	3	Donor
A. aegypti	AAEL011329-RA_exon4::AAEL004051-RA_exon5	supercont1.567-568256::supercont1.106-2458817	AAEL011329|AAEL011329-RA	AAEL004051|AAEL004051-RA	3/3	63/60	2	5	Both
A. aegypti	AAEL011329-RA_exon4::AAEL014528-RA_exon2	supercont1.567-568256::supercont1.1152-207130	AAEL011329|AAEL011329-RA	AAEL014528|AAEL014528-RA	3/3	70/46	3	3	Both
A. aegypti	AAEL011097-RA_exon6::AAEL011100-RA_exon2	supercont1.541+332376::supercont1.541-338415	AAEL011097|AAEL011097-RA	AAEL011100|AAEL011100-RA	3/2	50/60	2	3	Both
A. aegypti	AAEL011055-RA_exon4::AAEL007737-RA_exon2	supercont1.537-440465::supercont1.277+5441	AAEL011055|AAEL011055-RA	AAEL007737|AAEL007737-RA	3/3	57/51	3	4	Both
A. aegypti	AAEL011018-RA_exon1::AAEL007737-RA_exon2	supercont1.534+339971::supercont1.277+5441	AAEL011018|AAEL011018-RA	AAEL007737|AAEL007737-RA	3/3	57/51	3	4	Both
A. aegypti	AAEL009578-RA_exon2::AAEL015048-RA_exon4	supercont1.409+286283::supercont1.1421-12533	AAEL009578|AAEL009578-RA	AAEL015048|AAEL015048-RA	3/3	64/61	3	151	Both
A. aegypti	AAEL009317-RA_exon3::AAEL004384-RA_exon2	supercont1.388-695085::supercont1.116+764746	AAEL009317|AAEL009317-RA	AAEL004384|AAEL004384-RA	2/2	66/70	2	1	Both
A. aegypti	AAEL009275-RA_exon2::AAEL013069-RA_exon3	supercont1.386+222570::supercont1.786+370512	AAEL009275|AAEL009275-RA	AAEL013069|AAEL013069-RA	2/2	61/56	2	2	Both
A. aegypti	AAEL009253-RA_exon2::AAEL014339-RB_exon5	supercont1.385+596805::supercont1.1082-18557	AAEL009253|AAEL009253-RA	AAEL014339|AAEL014339-RB	2/2	69/46	2	1	Both
A. aegypti	AAEL000935-RA_exon2::AAEL015355-RA_exon2	supercont1.19+7602::supercont1.1904+6318	AAEL000935|AAEL000935-RA	AAEL015355|AAEL015355-RA	2/2	50/62	2	2	No
A. aegypti	AAEL009212-RF_exon6::AAEL007679-RA_exon2	supercont1.380-927078::supercont1.274-665196	AAEL009212|AAEL009212-RF	AAEL007679|AAEL007679-RA	2/2	43/58	2	2	Both
A. aegypti	AAEL009212-RF_exon6::AAEL000228-RA_exon3	supercont1.380-927078::supercont1.4-5045605	AAEL009212|AAEL009212-RF	AAEL000228|AAEL000228-RA	2/2	68/52	2	1	Both
A. aegypti	AAEL009212-RF_exon6::AAEL013536-RA_exon2	supercont1.380-927078::supercont1.864-274600	AAEL009212|AAEL009212-RF	AAEL013536|AAEL013536-RA	2/2	69/40	2	8	Both
A. aegypti	AAEL009212-RF_exon6::AAEL011465-RA_exon7	supercont1.380-927078::supercont1.582+491233	AAEL009212|AAEL009212-RF	AAEL011465|AAEL011465-RA	2/2	67/66	2	4	Both
A. aegypti	AAEL008954-RA_exon11::AAEL004540-RA_exon2	supercont1.360+288679::supercont1.122-16166	AAEL008954|AAEL008954-RA	AAEL004540|AAEL004540-RA	2/2	68/53	1	1	Both
A. aegypti	AAEL008687-RA_exon4::AAEL010777-RA_exon2	supercont1.342-1259172::supercont1.507+216753	AAEL008687|AAEL008687-RA	AAEL010777|AAEL010777-RA	2/2	66/46	1	1	Both
A. aegypti	AAEL008664-RA_exon2::AAEL002407-RB_exon8	supercont1.340+1220673::supercont1.56-3061605	AAEL008664|AAEL008664-RA	AAEL002407|AAEL002407-RB	2/2	65/44	1	1	Both
A. aegypti	AAEL008517-RA_exon2::AAEL006785-RB_exon3	supercont1.330+144184::supercont1.221-70930	AAEL008517|AAEL008517-RA	AAEL006785|AAEL006785-RB	2/2	49/64	2	1	Both
A. aegypti	AAEL008507-RA_exon2::AAEL009212-RC_exon8	supercont1.330+356567::supercont1.380-808509	AAEL008507|AAEL008507-RA	AAEL009212|AAEL009212-RC	2/2	51/50	1	2	Both
A. aegypti	AAEL008413-RA_exon1::AAEL014051-RA_exon3	supercont1.323-1195131::supercont1.996-29613	AAEL008413|AAEL008413-RA	AAEL014051|AAEL014051-RA	2/2	67/38	2	1	Both
A. aegypti	AAEL008192-RA_exon2::AAEL008189-RA_exon6	supercont1.305-1321660::supercont1.305+1303676	AAEL008192|AAEL008192-RA	AAEL008189|AAEL008189-RA	2/2	37/66	1	2	Both
A. aegypti	AAEL008192-RA_exon2::AAEL012252-RA_exon4	supercont1.305-1321660::supercont1.671-204875	AAEL008192|AAEL008192-RA	AAEL012252|AAEL012252-RA	2/2	49/61	2	1	Both
A. aegypti	AAEL007875-RB_exon2::AAEL007883-RC_exon4	supercont1.287-1196147::supercont1.287+1162352	AAEL007875|AAEL007875-RB	AAEL007883|AAEL007883-RC	2/2	37/68	2	2	Both
A. aegypti	AAEL007875-RA_exon3::AAEL014452-RA_exon3	supercont1.287-1177554::supercont1.1120-32034	AAEL007875|AAEL007875-RA	AAEL014452|AAEL014452-RA	2/2	70/50	1	3	Acceptor
A. aegypti	AAEL007820-RB_exon2::AAEL010159-RA_exon2	supercont1.284+303376::supercont1.458+837370	AAEL007820|AAEL007820-RB	AAEL010159|AAEL010159-RA	2/2	59/63	2	1	Both
A. aegypti	AAEL007763-RA_exon2::AAEL007764-RA_exon2	supercont1.279+1443918::supercont1.279-1495120	AAEL007763|AAEL007763-RA	AAEL007764|AAEL007764-RA	2/2	54/52	2	4	Donor
A. aegypti	AAEL007737-RA_exon2::AAEL008947-RA_exon2	supercont1.277+5862::supercont1.360+574826	AAEL007737|AAEL007737-RA	AAEL008947|AAEL008947-RA	2/2	51/65	2	4	Both
A. aegypti	AAEL007676-RA_exon1::AAEL007399-RB_exon3	supercont1.273+1501667::supercont1.253+122533	AAEL007676|AAEL007676-RA	AAEL007399|AAEL007399-RB	2/2	62/48	1	5	Acceptor
A. aegypti	AAEL007609-RA_exon3::AAEL000695-RA_exon2	supercont1.267-1528388::supercont1.14-2959826	AAEL007609|AAEL007609-RA	AAEL000695|AAEL000695-RA	2/2	45/57	2	1	Both
A. aegypti	AAEL007459-RA_exon2::AAEL000649-RA_exon3	supercont1.257-804549::supercont1.13-581709	AAEL007459|AAEL007459-RA	AAEL000649|AAEL000649-RA	2/2	67/63	2	4	Acceptor
A. aegypti	AAEL007298-RB_exon2::AAEL007288-RB_exon10	supercont1.247-1388035::supercont1.247+1500807	AAEL007298|AAEL007298-RB	AAEL007288|AAEL007288-RB	2/2	67/34	2	2	Both
A. aegypti	AAEL007290-RC_exon4::AAEL011758-RA_exon3	supercont1.247-618349::supercont1.608+176156	AAEL007290|AAEL007290-RC	AAEL011758|AAEL011758-RA	2/2	66/65	1	1	Both
A. aegypti	AAEL007271-RA_exon3::AAEL017082-RA_exon3	supercont1.246-1560331::supercont1.34-1707557	AAEL007271|AAEL007271-RA	AAEL017082|AAEL017082-RA	2/2	48/68	2	1	Both
A. aegypti	AAEL007197-RA_exon1::AAEL002370-RA_exon2	supercont1.242+1448971::supercont1.55-828902	AAEL007197|AAEL007197-RA	AAEL002370|AAEL002370-RA	2/2	65/65	2	1	Donor
A. aegypti	AAEL007171-RA_exon1::AAEL010152-RA_exon3	supercont1.240+1052054::supercont1.457+530032	AAEL007171|AAEL007171-RA	AAEL010152|AAEL010152-RA	2/2	68/63	2	1	Acceptor
A. aegypti	AAEL007137-RA_exon1::AAEL007132-RA_exon7	supercont1.238+1502450::supercont1.238-1552424	AAEL007137|AAEL007137-RA	AAEL007132|AAEL007132-RA	2/2	56/45	1	2	Both
A. aegypti	AAEL007042-RB_exon6::AAEL002600-RA_exon6	supercont1.233-1429298::supercont1.61+931019	AAEL007042|AAEL007042-RB	AAEL002600|AAEL002600-RA	2/2	56/45	2	56	Both
A. aegypti	AAEL006936-RA_exon1::AAEL003504-RA_exon3	supercont1.229+1303233::supercont1.88-2066593	AAEL006936|AAEL006936-RA	AAEL003504|AAEL003504-RA	2/2	55/58	2	1	Both
A. aegypti	AAEL000068-RB_exon2::AAEL010977-RA_exon4	supercont1.1+2767539::supercont1.529-123702	AAEL000068|AAEL000068-RB	AAEL010977|AAEL010977-RA	2/2	47/69	2	3	Both
A. aegypti	AAEL006847-RA_exon2::AAEL011778-RA_exon2	supercont1.223-178942::supercont1.612+438677	AAEL006847|AAEL006847-RA	AAEL011778|AAEL011778-RA	2/2	55/46	1	2	Both
A. aegypti	AAEL006785-RB_exon2::AAEL013661-RA_exon2	supercont1.221-78849::supercont1.891+107421	AAEL006785|AAEL006785-RB	AAEL013661|AAEL013661-RA	2/2	56/60	1	2	Both
A. aegypti	AAEL006785-RB_exon2::AAEL013644-RA_exon7	supercont1.221-78849::supercont1.888-5413	AAEL006785|AAEL006785-RB	AAEL013644|AAEL013644-RA	2/2	56/66	2	9	Both
A. aegypti	AAEL006744-RA_exon1::AAEL004109-RA_exon2	supercont1.219+521558::supercont1.107+481998	AAEL006744|AAEL006744-RA	AAEL004109|AAEL004109-RA	2/2	60/43	1	3	Both
A. aegypti	AAEL006711-RA_exon1::AAEL004689-RA_exon3	supercont1.218+1117209::supercont1.127+1665456	AAEL006711|AAEL006711-RA	AAEL004689|AAEL004689-RA	2/2	48/53	2	2	Both
A. aegypti	AAEL006545-RA_exon1::AAEL013274-RA_exon3	supercont1.210+1717159::supercont1.816-314244	AAEL006545|AAEL006545-RA	AAEL013274|AAEL013274-RA	2/2	51/57	2	8	Acceptor
A. aegypti	AAEL006372-RA_exon1::AAEL004972-RA_exon2	supercont1.202-968452::supercont1.137-1330872	AAEL006372|AAEL006372-RA	AAEL004972|AAEL004972-RA	2/2	46/64	2	1	Both
A. aegypti	AAEL006291-RA_exon6::AAEL011478-RB_exon4	supercont1.199+1224688::supercont1.583-254479	AAEL006291|AAEL006291-RA	AAEL011478|AAEL011478-RB	2/2	67/67	2	2	Both
A. aegypti	AAEL005997-RA_exon1::AAEL004142-RA_exon5	supercont1.184-193426::supercont1.108-1810177	AAEL005997|AAEL005997-RA	AAEL004142|AAEL004142-RA	2/2	57/64	1	1	Both
A. aegypti	AAEL005904-RA_exon1::AAEL005913-RA_exon2	supercont1.179-1374136::supercont1.179+1357547	AAEL005904|AAEL005904-RA	AAEL005913|AAEL005913-RA	2/2	49/60	2	4	Both
A. aegypti	AAEL005901-RB_exon2::AAEL004430-RA_exon3	supercont1.179+1443107::supercont1.119-167088	AAEL005901|AAEL005901-RB	AAEL004430|AAEL004430-RA	2/2	68/44	2	2	Both
A. aegypti	AAEL005835-RA_exon4::AAEL014572-RA_exon4	supercont1.176+56536::supercont1.1171+208121	AAEL005835|AAEL005835-RA	AAEL014572|AAEL014572-RA	2/2	54/51	1	4	Both
A. aegypti	AAEL005833-RA_exon5::AAEL001872-RA_exon4	supercont1.176-423906::supercont1.44-690470	AAEL005833|AAEL005833-RA	AAEL001872|AAEL001872-RA	2/2	55/46	2	2	Acceptor
A. aegypti	AAEL005528-RA_exon3::AAEL002346-RA_exon3	supercont1.161+425905::supercont1.54-481125	AAEL005528|AAEL005528-RA	AAEL002346|AAEL002346-RA	2/2	67/44	1	1	Both
A. aegypti	AAEL005515-RA_exon5::AAEL014238-RB_exon3	supercont1.161-383497::supercont1.1047+286109	AAEL005515|AAEL005515-RA	AAEL014238|AAEL014238-RB	2/2	41/57	2	2	Both
A. aegypti	AAEL005304-RA_exon18::AAEL010510-RA_exon21	supercont1.150+505372::supercont1.483-401198	AAEL005304|AAEL005304-RA	AAEL010510|AAEL010510-RA	2/2	68/67	1	4	Both
A. aegypti	AAEL004978-RA_exon3::AAEL003103-RA_exon4	supercont1.137-1085523::supercont1.77-75278	AAEL004978|AAEL004978-RA	AAEL003103|AAEL003103-RA	2/2	60/67	2	3	Both
A. aegypti	AAEL004926-RA_exon4::AAEL014216-RA_exon4	supercont1.135-46923::supercont1.1039+212650	AAEL004926|AAEL004926-RA	AAEL014216|AAEL014216-RA	2/2	58/44	1	5	Acceptor
A. aegypti	AAEL004886-RA_exon11::AAEL004547-RA_exon2	supercont1.133-1174351::supercont1.123+1739130	AAEL004886|AAEL004886-RA	AAEL004547|AAEL004547-RA	2/2	70/61	2	1	Both
A. aegypti	AAEL004864-RA_exon2::AAEL008922-RB_exon2	supercont1.133-1583518::supercont1.358-146671	AAEL004864|AAEL004864-RA	AAEL008922|AAEL008922-RB	2/2	65/68	2	1	Both
A. aegypti	AAEL004727-RB_exon1::AAEL005527-RA_exon3	supercont1.128+1709189::supercont1.161-350469	AAEL004727|AAEL004727-RB	AAEL005527|AAEL005527-RA	2/2	32/69	1	6	Both
A. aegypti	AAEL004699-RB_exon4::AAEL006711-RA_exon2	supercont1.127+1371632::supercont1.218+1168570	AAEL004699|AAEL004699-RB	AAEL006711|AAEL006711-RA	2/2	59/51	2	1	Both
A. aegypti	AAEL000469-RA_exon3::AAEL000424-RA_exon6	supercont1.8-980243::supercont1.8+1853829	AAEL000469|AAEL000469-RA	AAEL000424|AAEL000424-RA	2/2	62/58	1	5	Both
A. aegypti	AAEL004545-RA_exon2::AAEL011756-RA_exon3	supercont1.123+2298257::supercont1.608+539966	AAEL004545|AAEL004545-RA	AAEL011756|AAEL011756-RA	2/2	43/58	2	1	Both
A. aegypti	AAEL004484-RA_exon2::AAEL007699-RD_exon2	supercont1.121-1999872::supercont1.275+879572	AAEL004484|AAEL004484-RA	AAEL007699|AAEL007699-RD	2/2	38/70	1	5	Both
A. aegypti	AAEL004434-RA_exon1::AAEL014943-RA_exon4	supercont1.119-1997219::supercont1.1350+43440	AAEL004434|AAEL004434-RA	AAEL014943|AAEL014943-RA	2/2	61/69	2	6	Both
A. aegypti	AAEL004419-RA_exon6::AAEL002843-RA_exon3	supercont1.119+1156497::supercont1.69+278675	AAEL004419|AAEL004419-RA	AAEL002843|AAEL002843-RA	2/2	69/40	2	1	Both
A. aegypti	AAEL004297-RA_exon9::AAEL007375-RB_exon8	supercont1.113-1690392::supercont1.251+1391283	AAEL004297|AAEL004297-RA	AAEL007375|AAEL007375-RB	2/2	48/53	2	2	Both
A. aegypti	AAEL004278-RA_exon3::AAEL005481-RA_exon3	supercont1.113+1869022::supercont1.159+1641017	AAEL004278|AAEL004278-RA	AAEL005481|AAEL005481-RA	2/2	66/54	2	1	Both
A. aegypti	AAEL004253-RA_exon1::AAEL008922-RB_exon2	supercont1.112+1317565::supercont1.358-146671	AAEL004253|AAEL004253-RA	AAEL008922|AAEL008922-RB	2/2	65/68	2	1	Both
A. aegypti	AAEL004178-RA_exon1::AAEL009496-RA_exon4	supercont1.109+383847::supercont1.401-451427	AAEL004178|AAEL004178-RA	AAEL009496|AAEL009496-RA	2/2	59/64	2	1	Both
A. aegypti	AAEL004040-RA_exon2::AAEL017408-RA_exon3	supercont1.105+2120117::supercont1.208+1320302	AAEL004040|AAEL004040-RA	AAEL017408|AAEL017408-RA	2/2	53/56	2	1	Donor
A. aegypti	AAEL003958-RA_exon3::AAEL000300-RA_exon2	supercont1.102+2590593::supercont1.5+86645	AAEL003958|AAEL003958-RA	AAEL000300|AAEL000300-RA	2/2	51/50	2	6	Donor
A. aegypti	AAEL000395-RB_exon1::AAEL004351-RA_exon9	supercont1.7+4679925::supercont1.116-292692	AAEL000395|AAEL000395-RB	AAEL004351|AAEL004351-RA	2/2	38/64	1	1	Both
A. aegypti	AAEL003743-RA_exon3::AAEL008679-RA_exon6	supercont1.96+2189525::supercont1.341+909101	AAEL003743|AAEL003743-RA	AAEL008679|AAEL008679-RA	2/2	66/34	2	2	Both
A. aegypti	AAEL003743-RA_exon1::AAEL006972-RA_exon2	supercont1.96+2167365::supercont1.230-137562	AAEL003743|AAEL003743-RA	AAEL006972|AAEL006972-RA	2/2	66/53	1	1	Both
A. aegypti	AAEL003743-RA_exon1::AAEL004682-RA_exon3	supercont1.96+2167365::supercont1.126+220944	AAEL003743|AAEL003743-RA	AAEL004682|AAEL004682-RA	2/2	64/61	2	1	Both
A. aegypti	AAEL003605-RA_exon5::AAEL014562-RA_exon3	supercont1.92+1743199::supercont1.1168+182772	AAEL003605|AAEL003605-RA	AAEL014562|AAEL014562-RA	2/2	69/41	1	1	Both
A. aegypti	AAEL003605-RA_exon2::AAEL003582-RA_exon2	supercont1.92+1719695::supercont1.92-1846660	AAEL003605|AAEL003605-RA	AAEL003582|AAEL003582-RA	2/2	55/44	1	3	Both
A. aegypti	AAEL003526-RA_exon1::AAEL003517-RA_exon3	supercont1.89-519323::supercont1.89+502901	AAEL003526|AAEL003526-RA	AAEL003517|AAEL003517-RA	2/2	61/68	1	7	Both
A. aegypti	AAEL003416-RA_exon1::AAEL004484-RA_exon3	supercont1.86-402926::supercont1.121-1991370	AAEL003416|AAEL003416-RA	AAEL004484|AAEL004484-RA	2/2	65/41	2	1	Both
A. aegypti	AAEL003416-RA_exon1::AAEL003103-RA_exon4	supercont1.86-402926::supercont1.77-75278	AAEL003416|AAEL003416-RA	AAEL003103|AAEL003103-RA	2/2	65/61	2	3	Both
A. aegypti	AAEL003416-RA_exon1::AAEL001128-RA_exon3	supercont1.86-402926::supercont1.23+381542	AAEL003416|AAEL003416-RA	AAEL001128|AAEL001128-RA	2/2	60/43	2	2	Both
A. aegypti	AAEL003326-RA_exon2::AAEL009236-RA_exon2	supercont1.84+2181867::supercont1.383-541839	AAEL003326|AAEL003326-RA	AAEL009236|AAEL009236-RA	2/2	59/60	1	1	Both
A. aegypti	AAEL003326-RA_exon2::AAEL015022-RA_exon3	supercont1.84+2181867::supercont1.1402-76421	AAEL003326|AAEL003326-RA	AAEL015022|AAEL015022-RA	2/2	59/60	1	1	Both
A. aegypti	AAEL003318-RA_exon1::AAEL003508-RA_exon3	supercont1.83-2722192::supercont1.89+1843875	AAEL003318|AAEL003318-RA	AAEL003508|AAEL003508-RA	2/2	44/61	2	2	Both
A. aegypti	AAEL003083-RA_exon2::AAEL003064-RA_exon3	supercont1.76-2094367::supercont1.76+1935952	AAEL003083|AAEL003083-RA	AAEL003064|AAEL003064-RA	2/2	61/60	2	1	Both
A. aegypti	AAEL000293-RA_exon3::AAEL014238-RB_exon3	supercont1.5+4674676::supercont1.1047+286109	AAEL000293|AAEL000293-RA	AAEL014238|AAEL014238-RB	2/2	67/34	2	2	Both
A. aegypti	AAEL002839-RA_exon4::AAEL012502-RA_exon3	supercont1.69+1092241::supercont1.703+343163	AAEL002839|AAEL002839-RA	AAEL012502|AAEL012502-RA	2/2	56/67	2	9	Acceptor
A. aegypti	AAEL000286-RA_exon2::AAEL017095-RA_exon1	supercont1.5+4970553::supercont1.217-1800773	AAEL000286|AAEL000286-RA	AAEL017095|AAEL017095-RA	2/2	64/42	2	3	No
A. aegypti	AAEL002691-RB_exon6::AAEL007699-RD_exon2	supercont1.64+2682305::supercont1.275+879572	AAEL002691|AAEL002691-RB	AAEL007699|AAEL007699-RD	2/2	62/53	2	1	Both
A. aegypti	AAEL002557-RA_exon8::AAEL004865-RA_exon2	supercont1.60+496468::supercont1.133+1460501	AAEL002557|AAEL002557-RA	AAEL004865|AAEL004865-RA	2/2	60/41	2	2	Both
A. aegypti	AAEL002525-RA_exon1::AAEL002501-RA_exon3	supercont1.59-1294906::supercont1.59-951965	AAEL002525|AAEL002525-RA	AAEL002501|AAEL002501-RA	2/2	70/55	2	1	Both
A. aegypti	AAEL002378-RA_exon4::AAEL010148-RA_exon2	supercont1.55-112501::supercont1.456-356073	AAEL002378|AAEL002378-RA	AAEL010148|AAEL010148-RA	2/2	49/69	1	1	Both
A. aegypti	AAEL002082-RA_exon1::AAEL015041-RA_exon2	supercont1.48-1257402::supercont1.1414-45841	AAEL002082|AAEL002082-RA	AAEL015041|AAEL015041-RA	2/2	45/67	2	1	Both
A. aegypti	AAEL002076-RA_exon1::AAEL009192-RA_exon4	supercont1.48+632950::supercont1.377-827225	AAEL002076|AAEL002076-RA	AAEL009192|AAEL009192-RA	2/2	67/65	2	1	Both
A. aegypti	AAEL001874-RA_exon2::AAEL011953-RA_exon2	supercont1.44+654114::supercont1.637+236756	AAEL001874|AAEL001874-RA	AAEL011953|AAEL011953-RA	2/2	59/64	1	1	Both
A. aegypti	AAEL001759-RA_exon2::AAEL002372-RB_exon4	supercont1.42+2191951::supercont1.55+869216	AAEL001759|AAEL001759-RA	AAEL002372|AAEL002372-RB	2/2	55/49	1	3	Both
A. aegypti	AAEL017515-RA_exon3::AAEL005515-RE_exon3	supercont1.271-745152::supercont1.161-386799	AAEL017515|AAEL017515-RA	AAEL005515|AAEL005515-RE	2/2	44/57	1	5	Both
A. aegypti	AAEL017378-RA_exon4::AAEL006785-RB_exon3	supercont1.113-2013409::supercont1.221-70930	AAEL017378|AAEL017378-RA	AAEL006785|AAEL006785-RB	2/2	49/64	2	1	Both
A. aegypti	AAEL017373-RA_exon2::AAEL011240-RA_exon3	supercont1.452-19312::supercont1.559+374942	AAEL017373|AAEL017373-RA	AAEL011240|AAEL011240-RA	2/2	35/64	1	10	Acceptor
A. aegypti	AAEL017319-RB_exon3::AAEL007162-RA_exon2	supercont1.79-1225346::supercont1.240-655043	AAEL017319|AAEL017319-RB	AAEL007162|AAEL007162-RA	2/2	60/68	2	1	Both
A. aegypti	AAEL017116-RA_exon5::AAEL007544-RA_exon2	supercont1.146-1658744::supercont1.262+1206292	AAEL017116|AAEL017116-RA	AAEL007544|AAEL007544-RA	2/2	45/62	2	2	Both
A. aegypti	AAEL017116-RA_exon1::AAEL004886-RA_exon12	supercont1.146-1663645::supercont1.133-1173859	AAEL017116|AAEL017116-RA	AAEL004886|AAEL004886-RA	2/2	56/45	2	2	Both
A. aegypti	AAEL015390-RA_exon3::AAEL000695-RA_exon2	supercont1.2027-164::supercont1.14-2959826	AAEL015390|AAEL015390-RA	AAEL000695|AAEL000695-RA	2/2	45/57	2	1	Acceptor
A. aegypti	AAEL001532-RA_exon1::AAEL012409-RA_exon3	supercont1.35+1685379::supercont1.693+262872	AAEL001532|AAEL001532-RA	AAEL012409|AAEL012409-RA	2/2	55/46	2	2	Both
A. aegypti	AAEL015340-RA_exon1::AAEL001088-RA_exon4	supercont1.1854+2135::supercont1.22-899256	AAEL015340|AAEL015340-RA	AAEL001088|AAEL001088-RA	2/2	56/59	2	1	Both
A. aegypti	AAEL015320-RA_exon4::AAEL009212-RC_exon8	supercont1.1796+5490::supercont1.380-808509	AAEL015320|AAEL015320-RA	AAEL009212|AAEL009212-RC	2/2	58/43	1	2	Both
A. aegypti	AAEL015246-RA_exon8::AAEL012409-RA_exon3	supercont1.1658-7840::supercont1.693+262872	AAEL015246|AAEL015246-RA	AAEL012409|AAEL012409-RA	2/2	51/50	1	2	Both
A. aegypti	AAEL015064-RB_exon2::AAEL014760-RA_exon5	supercont1.1438-67370::supercont1.1258+136218	AAEL015064|AAEL015064-RB	AAEL014760|AAEL014760-RA	2/2	48/52	2	2	Both
A. aegypti	AAEL014992-RA_exon2::AAEL014989-RA_exon2	supercont1.1383+8175::supercont1.1383-36197	AAEL014992|AAEL014992-RA	AAEL014989|AAEL014989-RA	2/2	59/68	2	56	Both
A. aegypti	AAEL014992-RA_exon2::AAEL011608-RB_exon2	supercont1.1383+8175::supercont1.594-570701	AAEL014992|AAEL014992-RA	AAEL011608|AAEL011608-RB	2/2	59/68	2	91	Both
A. aegypti	AAEL014838-RA_exon2::AAEL006029-RA_exon3	supercont1.1288-7401::supercont1.186+851794	AAEL014838|AAEL014838-RA	AAEL006029|AAEL006029-RA	2/2	38/68	1	1	Both
A. aegypti	AAEL014664-RA_exon2::AAEL005946-RA_exon3	supercont1.1212+115937::supercont1.181-1142795	AAEL014664|AAEL014664-RA	AAEL005946|AAEL005946-RA	2/2	45/48	2	2	Both
A. aegypti	AAEL014572-RA_exon4::AAEL005835-RA_exon4	supercont1.1171+208249::supercont1.176+56408	AAEL014572|AAEL014572-RA	AAEL005835|AAEL005835-RA	2/2	54/51	1	4	Both
A. aegypti	AAEL014572-RA_exon3::AAEL005835-RA_exon5	supercont1.1171+183549::supercont1.176+57991	AAEL014572|AAEL014572-RA	AAEL005835|AAEL005835-RA	2/2	70/40	2	6	Both
A. aegypti	AAEL014540-RA_exon1::AAEL010600-RA_exon2	supercont1.1156-111738::supercont1.489+864731	AAEL014540|AAEL014540-RA	AAEL010600|AAEL010600-RA	2/2	63/37	2	181	Donor
A. aegypti	AAEL014449-RA_exon1::AAEL009496-RA_exon4	supercont1.1119-211482::supercont1.401-451427	AAEL014449|AAEL014449-RA	AAEL009496|AAEL009496-RA	2/2	59/64	2	1	Both
A. aegypti	AAEL014346-RA_exon1::AAEL011742-RA_exon2	supercont1.1085-235464::supercont1.607-477595	AAEL014346|AAEL014346-RA	AAEL011742|AAEL011742-RA	2/2	66/43	1	6	Both
A. aegypti	AAEL014222-RA_exon1::AAEL007699-RD_exon2	supercont1.1042-48547::supercont1.275+879572	AAEL014222|AAEL014222-RA	AAEL007699|AAEL007699-RD	2/2	54/46	1	2	Both
A. aegypti	AAEL014107-RA_exon1::AAEL011952-RA_exon2	supercont1.1008-94633::supercont1.637-543786	AAEL014107|AAEL014107-RA	AAEL011952|AAEL011952-RA	2/2	48/67	2	1	Both
A. aegypti	AAEL013811-RA_exon6::AAEL000565-RA_exon3	supercont1.929-67452::supercont1.11+4178818	AAEL013811|AAEL013811-RA	AAEL000565|AAEL000565-RA	2/2	66/70	1	1	Both
A. aegypti	AAEL013800-RA_exon2::AAEL011104-RA_exon2	supercont1.925-374684::supercont1.541-678661	AAEL013800|AAEL013800-RA	AAEL011104|AAEL011104-RA	2/2	37/66	1	1	Both
A. aegypti	AAEL013510-RA_exon1::AAEL004051-RA_exon5	supercont1.860+231975::supercont1.106-2458817	AAEL013510|AAEL013510-RA	AAEL004051|AAEL004051-RA	2/2	51/56	1	4	Both
A. aegypti	AAEL013509-RA_exon2::AAEL001916-RA_exon4	supercont1.860-214518::supercont1.46-3090639	AAEL013509|AAEL013509-RA	AAEL001916|AAEL001916-RA	2/2	61/66	1	1	Both
A. aegypti	AAEL013458-RC_exon2::AAEL008707-RA_exon2	supercont1.848+245487::supercont1.343+897016	AAEL013458|AAEL013458-RC	AAEL008707|AAEL008707-RA	2/2	55/54	2	1	Both
A. aegypti	AAEL013404-RA_exon4::AAEL013661-RA_exon2	supercont1.837+403039::supercont1.891+107421	AAEL013404|AAEL013404-RA	AAEL013661|AAEL013661-RA	2/2	66/65	2	11	Both
A. aegypti	AAEL013252-RC_exon4::AAEL013250-RA_exon5	supercont1.812+26831::supercont1.812-32466	AAEL013252|AAEL013252-RC	AAEL013250|AAEL013250-RA	2/2	69/43	1	5	Both
A. aegypti	AAEL001328-RA_exon1::AAEL014019-RB_exon3	supercont1.30+2775909::supercont1.985+93736	AAEL001328|AAEL001328-RA	AAEL014019|AAEL014019-RB	2/2	39/62	2	2	Both
A. aegypti	AAEL012996-RA_exon4::AAEL012994-RA_exon4	supercont1.772-344645::supercont1.772+314633	AAEL012996|AAEL012996-RA	AAEL012994|AAEL012994-RA	2/2	50/51	2	2	Both
A. aegypti	AAEL012960-RA_exon2::AAEL003861-RA_exon5	supercont1.768-421203::supercont1.98-2594695	AAEL012960|AAEL012960-RA	AAEL003861|AAEL003861-RA	2/2	57/63	2	1	Both
A. aegypti	AAEL012960-RA_exon2::AAEL013830-RA_exon5	supercont1.768-421203::supercont1.933-340526	AAEL012960|AAEL012960-RA	AAEL013830|AAEL013830-RA	2/2	57/63	2	1	Both
A. aegypti	AAEL012945-RA_exon1::AAEL004920-RA_exon2	supercont1.766-369092::supercont1.135+925494	AAEL012945|AAEL012945-RA	AAEL004920|AAEL004920-RA	2/2	50/51	2	2	Both
A. aegypti	AAEL012723-RA_exon2::AAEL013644-RA_exon7	supercont1.729-53078::supercont1.888-5413	AAEL012723|AAEL012723-RA	AAEL013644|AAEL013644-RA	2/2	38/63	1	2	Both
A. aegypti	AAEL011875-RA_exon1::AAEL012182-RA_exon1	supercont1.625-380354::supercont1.663-582683	AAEL011875|AAEL011875-RA	AAEL012182|AAEL012182-RA	2/2	53/27	1	5	Donor
A. aegypti	AAEL011830-RF_exon4::AAEL011832-RA_exon3	supercont1.619+517123::supercont1.619+167930	AAEL011830|AAEL011830-RF	AAEL011832|AAEL011832-RA	2/2	60/48	1	2	Both
A. aegypti	AAEL011749-RA_exon4::AAEL011756-RA_exon3	supercont1.608-551903::supercont1.608+539966	AAEL011749|AAEL011749-RA	AAEL011756|AAEL011756-RA	2/2	41/62	2	4	Both
A. aegypti	AAEL011711-RA_exon2::AAEL001688-RA_exon7	supercont1.604-426756::supercont1.39-2385452	AAEL011711|AAEL011711-RA	AAEL001688|AAEL001688-RA	2/2	70/31	2	2	Both
A. aegypti	AAEL011676-RA_exon4::AAEL005946-RA_exon3	supercont1.601+338142::supercont1.181-1142795	AAEL011676|AAEL011676-RA	AAEL005946|AAEL005946-RA	2/2	45/48	2	2	Both
A. aegypti	AAEL011615-RA_exon1::AAEL014989-RA_exon2	supercont1.594+539892::supercont1.1383-36197	AAEL011615|AAEL011615-RA	AAEL014989|AAEL014989-RA	2/2	59/68	2	56	Both
A. aegypti	AAEL011615-RA_exon1::AAEL011608-RB_exon2	supercont1.594+539892::supercont1.594-570701	AAEL011615|AAEL011615-RA	AAEL011608|AAEL011608-RB	2/2	59/68	2	91	Both
A. aegypti	AAEL011587-RB_exon2::AAEL006029-RA_exon3	supercont1.592+457859::supercont1.186+851794	AAEL011587|AAEL011587-RB	AAEL006029|AAEL006029-RA	2/2	38/68	1	1	Both
A. aegypti	AAEL011584-RA_exon1::AAEL008843-RB_exon4	supercont1.591+670846::supercont1.352-662683	AAEL011584|AAEL011584-RA	AAEL008843|AAEL008843-RB	2/2	62/60	1	1	Both
A. aegypti	AAEL011288-RA_exon2::AAEL012588-RA_exon2	supercont1.563+142612::supercont1.714-571931	AAEL011288|AAEL011288-RA	AAEL012588|AAEL012588-RA	2/2	39/64	2	2	Both
A. aegypti	AAEL011222-RA_exon9::AAEL004440-RA_exon2	supercont1.554+603753::supercont1.119-515453	AAEL011222|AAEL011222-RA	AAEL004440|AAEL004440-RA	2/2	64/69	2	1	Both
A. aegypti	AAEL011101-RA_exon3::AAEL013356-RB_exon2	supercont1.541-178825::supercont1.827-373261	AAEL011101|AAEL011101-RA	AAEL013356|AAEL013356-RB	2/2	56/62	1	10	Both
A. aegypti	AAEL011061-RA_exon7::AAEL004051-RA_exon5	supercont1.538-411722::supercont1.106-2458817	AAEL011061|AAEL011061-RA	AAEL004051|AAEL004051-RA	2/2	58/43	2	2	Both
A. aegypti	AAEL010899-RA_exon7::AAEL010011-RA_exon3	supercont1.516-216910::supercont1.446-723646	AAEL010899|AAEL010899-RA	AAEL010011|AAEL010011-RA	2/2	65/58	1	5	Both
A. aegypti	AAEL001094-RA_exon1::AAEL015090-RA_exon2	supercont1.22-60548::supercont1.1470+23282	AAEL001094|AAEL001094-RA	AAEL015090|AAEL015090-RA	2/2	59/51	2	12	Both
A. aegypti	AAEL010724-RA_exon1::AAEL010521-RA_exon3	supercont1.501-794783::supercont1.484-61446	AAEL010724|AAEL010724-RA	AAEL010521|AAEL010521-RA	2/2	53/69	1	1	Both
A. aegypti	AAEL010510-RA_exon18::AAEL005304-RA_exon21	supercont1.483-405512::supercont1.150+517764	AAEL010510|AAEL010510-RA	AAEL005304|AAEL005304-RA	2/2	68/67	1	3	Both
A. aegypti	AAEL010430-RA_exon2::AAEL009277-RA_exon2	supercont1.477+364039::supercont1.386+1032143	AAEL010430|AAEL010430-RA	AAEL009277|AAEL009277-RA	2/2	69/62	2	1	Both
A. aegypti	AAEL010406-RA_exon1::AAEL002862-RA_exon8	supercont1.476+124699::supercont1.70+642902	AAEL010406|AAEL010406-RA	AAEL002862|AAEL002862-RA	2/2	68/34	2	1	Acceptor
A. aegypti	AAEL010318-RB_exon2::AAEL007761-RA_exon4	supercont1.470-108029::supercont1.278-1276784	AAEL010318|AAEL010318-RB	AAEL007761|AAEL007761-RA	2/2	50/51	2	2	Both
A. aegypti	AAEL010152-RA_exon2::AAEL003103-RA_exon4	supercont1.457+502132::supercont1.77-75278	AAEL010152|AAEL010152-RA	AAEL003103|AAEL003103-RA	2/2	46/55	2	3	Both
A. aegypti	AAEL001020-RA_exon1::AAEL011898-RA_exon3	supercont1.21-2663729::supercont1.628-143656	AAEL001020|AAEL001020-RA	AAEL011898|AAEL011898-RA	2/2	67/69	2	2	Both
A. aegypti	AAEL010017-RA_exon1::AAEL002235-RA_exon4	supercont1.447+603157::supercont1.51-1774535	AAEL010017|AAEL010017-RA	AAEL002235|AAEL002235-RA	2/2	37/63	2	3	Both
A. aegypti	AAEL001007-RA_exon2::AAEL017258-RA_exon3	supercont1.20-2499446::supercont1.53-189769	AAEL001007|AAEL001007-RA	AAEL017258|AAEL017258-RA	2/2	53/65	1	1	Both
A. aegypti	AAEL009872-RA_exon3::AAEL012964-RA_exon2	supercont1.435+415135::supercont1.768+65238	AAEL009872|AAEL009872-RA	AAEL012964|AAEL012964-RA	2/2	48/57	2	2	Both
A. aegypti	AAEL009861-RC_exon1::AAEL000567-RA_exon4	supercont1.433+797961::supercont1.11-624337	AAEL009861|AAEL009861-RC	AAEL000567|AAEL000567-RA	2/2	50/51	2	2	Both
A. aegypti	AAEL000984-RA_exon2::AAEL014562-RA_exon3	supercont1.20+1433923::supercont1.1168+182772	AAEL000984|AAEL000984-RA	AAEL014562|AAEL014562-RA	2/2	58/43	2	2	Both
A. aegypti	AAEL009733-RA_exon1::AAEL017339-RA_exon2	supercont1.422-392619::supercont1.33+3651128	AAEL009733|AAEL009733-RA	AAEL017339|AAEL017339-RA	2/2	41/60	2	3	Both
A. aegypti	AAEL009653-RB_exon1::AAEL003103-RA_exon4	supercont1.415+1026623::supercont1.77-75278	AAEL009653|AAEL009653-RB	AAEL003103|AAEL003103-RA	2/2	45/68	2	2	Both
A. aegypti	AAEL009653-RA_exon2::AAEL007761-RA_exon4	supercont1.415+1026623::supercont1.278-1276784	AAEL009653|AAEL009653-RA	AAEL007761|AAEL007761-RA	2/2	59/42	2	2	Both
A. aegypti	AAEL009648-RB_exon6::AAEL004501-RA_exon3	supercont1.415-211013::supercont1.121+2055654	AAEL009648|AAEL009648-RB	AAEL004501|AAEL004501-RA	2/2	64/66	1	1	Both
A. aegypti	AAEL009590-RA_exon1::AAEL009192-RA_exon4	supercont1.410+134187::supercont1.377-827225	AAEL009590|AAEL009590-RA	AAEL009192|AAEL009192-RA	2/2	67/65	2	1	Both
A. aegypti	AAEL009535-RA_exon2::AAEL012740-RA_exon3	supercont1.404+377287::supercont1.733-282659	AAEL009535|AAEL009535-RA	AAEL012740|AAEL012740-RA	2/2	45/55	2	5	Both
A. aegypti	AAEL000964-RA_exon2::AAEL015127-RA_exon2	supercont1.19-250440::supercont1.1510-38319	AAEL000964|AAEL000964-RA	AAEL015127|AAEL015127-RA	2/2	66/47	2	1	Donor
B. mori	BGIBMGA003119_exon2::BGIBMGA002348_exon1	nscaf2589+2976673::nscaf2359+113	BGIBMGA003119|BGIBMGA003119	BGIBMGA002348|BGIBMGA002348	136/24	64/67	20	0	No
B. mori	BGIBMGA001582_exon2::BGIBMGA001584_exon2	nscaf2136+6854022::nscaf2136+6871124	BGIBMGA001582|BGIBMGA001582	BGIBMGA001584|BGIBMGA001584	131/22	61/40	19	0	Both
B. mori	BGIBMGA013060_exon2::BGIBMGA002217_exon2	nscaf3058+6912054::nscaf2279-11005	BGIBMGA013060|BGIBMGA013060	BGIBMGA002217|BGIBMGA002217	58/25	69/65	20	0	No
B. mori	BGIBMGA006426_exon4::BGIBMGA006451_exon6	nscaf2853-891737::nscaf2853+533282	BGIBMGA006426|BGIBMGA006426	BGIBMGA006451|BGIBMGA006451	44/16	67/68	11	0	Donor
B. mori	BGIBMGA001382_exon1::BGIBMGA001384_exon2	nscaf2108+36920::nscaf2110-9161	BGIBMGA001382|BGIBMGA001382	BGIBMGA001384|BGIBMGA001384	29/15	67/53	12	0	No
B. mori	BGIBMGA006426_exon4::BGIBMGA006445_exon2	nscaf2853-891737::nscaf2853+318730	BGIBMGA006426|BGIBMGA006426	BGIBMGA006445|BGIBMGA006445	21/6	68/47	4	0	Donor
B. mori	BGIBMGA005049_exon1::BGIBMGA006524_exon4	nscaf2823-2766385::nscaf2853+5898492	BGIBMGA005049|BGIBMGA005049	BGIBMGA006524|BGIBMGA006524	21/6	19/65	1	0	No
B. mori	BGIBMGA008294_exon4::SIBSBM001135_exon2	nscaf2902-10945528::nscaf3058+3507290	BGIBMGA008294|BGIBMGA008294	SIBSBM001135|SIBSBM001135	13/8	66/68	7	0	No
B. mori	BGIBMGA005174_exon4::BGIBMGA004935_exon2	nscaf2823+4295037::nscaf2822-967220	BGIBMGA005174|BGIBMGA005174	BGIBMGA004935|BGIBMGA004935	12/5	55/64	5	0	No
B. mori	BGIBMGA007426_exon1::BGIBMGA008579_exon27	nscaf2883+1908868::nscaf2903-881406	BGIBMGA007426|BGIBMGA007426	BGIBMGA008579|BGIBMGA008579	10/6	56/50	5	0	No
B. mori	BGIBMGA006426_exon4::BGIBMGA006453_exon2	nscaf2853-891737::nscaf2853+566158	BGIBMGA006426|BGIBMGA006426	BGIBMGA006453|BGIBMGA006453	8/2	53/57	2	0	Donor
B. mori	BGIBMGA006426_exon4::BGIBMGA006451_exon4	nscaf2853-891737::nscaf2853+529907	BGIBMGA006426|BGIBMGA006426	BGIBMGA006451|BGIBMGA006451	6/2	43/37	2	0	Donor
B. mori	BGIBMGA004531_exon1::BGIBMGA004533_exon3	nscaf2797+959840::nscaf2797+1001122	BGIBMGA004531|BGIBMGA004531	BGIBMGA004533|BGIBMGA004533	5/2	33/39	1	0	Both
B. mori	BGIBMGA014566_exon8::SIBSBM000567_exon4	scaffold838-6767::nscaf2176-502953	BGIBMGA014566|BGIBMGA014566	SIBSBM000567|SIBSBM000567	6/4	56/52	3	0	No
B. mori	BGIBMGA014447_exon2::BGIBMGA014500_exon2	scaffold665-19260::scaffold748+12798	BGIBMGA014447|BGIBMGA014447	BGIBMGA014500|BGIBMGA014500	4/3	23/66	2	0	No
B. mori	BGIBMGA012150_exon1::BGIBMGA002352_exon2	nscaf3035-1120363::nscaf2366+1098	BGIBMGA012150|BGIBMGA012150	BGIBMGA002352|BGIBMGA002352	6/4	62/22	4	0	No
B. mori	BGIBMGA006426_exon4::BGIBMGA006454_exon2	nscaf2853-891737::nscaf2853+571412	BGIBMGA006426|BGIBMGA006426	BGIBMGA006454|BGIBMGA006454	5/3	69/29	1	0	Donor
B. mori	SIBSBM000695_exon6::BGIBMGA004353_exon2	nscaf2789+1576593::nscaf2793+7447	SIBSBM000695|SIBSBM000695	BGIBMGA004353|BGIBMGA004353	5/3	51/65	2	0	No
B. mori	BGIBMGA006426_exon4::BGIBMGA006452_exon3	nscaf2853-891737::nscaf2853+560780	BGIBMGA006426|BGIBMGA006426	BGIBMGA006452|BGIBMGA006452	4/2	38/67	1	0	Donor
B. mori	BGIBMGA013935_exon1::BGIBMGA013937_exon2	nscaf3099-393215::nscaf3099-371739	BGIBMGA013935|BGIBMGA013935	BGIBMGA013937|BGIBMGA013937	4/3	34/27	2	0	Both
B. mori	BGIBMGA013860_exon6::BGIBMGA013862_exon2	nscaf3098+971462::nscaf3098+996947	BGIBMGA013860|BGIBMGA013860	BGIBMGA013862|BGIBMGA013862	3/2	68/29	1	0	Acceptor
B. mori	BGIBMGA013860_exon6::BGIBMGA013831_exon5	nscaf3098+971462::nscaf3098-921447	BGIBMGA013860|BGIBMGA013860	BGIBMGA013831|BGIBMGA013831	3/2	68/29	1	0	No
B. mori	BGIBMGA009842_exon1::BGIBMGA009844_exon1	nscaf2970-1568441::nscaf2970-1519115	BGIBMGA009842|BGIBMGA009842	BGIBMGA009844|BGIBMGA009844	2/2	32/39	1	0	No
B. mori	BGIBMGA006426_exon4::BGIBMGA006446_exon2	nscaf2853-891737::nscaf2853+349483	BGIBMGA006426|BGIBMGA006426	BGIBMGA006446|BGIBMGA006446	2/2	39/28	1	0	Donor
D. plexippus	DPOGS202890_exon7::DPOGS210531_exon8	DPSCF300126-299329::DPSCF301086-1176	DPOGS202890-TA|DPOGS202890	DPOGS210531-TA|DPOGS210531	8340/120	70/69	119	5586	No
D. plexippus	DPOGS202890_exon1::DPOGS210531_exon8	DPSCF300126-302045::DPSCF301086-1176	DPOGS202890-TA|DPOGS202890	DPOGS210531-TA|DPOGS210531	8340/120	70/69	119	5304	No
D. plexippus	DPOGS210531_exon7::DPOGS202890_exon9	DPSCF301086-1580::DPSCF300126-298964	DPOGS210531-TA|DPOGS210531	DPOGS202890-TA|DPOGS202890	1974/103	70/70	97	5049	No
D. plexippus	DPOGS210531_exon7::DPOGS202890_exon2	DPSCF301086-1580::DPSCF300126-301679	DPOGS210531-TA|DPOGS210531	DPOGS202890-TA|DPOGS202890	1974/103	70/70	97	5049	No
D. plexippus	DPOGS210531_exon2::DPOGS202890_exon9	DPSCF301086-4100::DPSCF300126-298964	DPOGS210531-TA|DPOGS210531	DPOGS202890-TA|DPOGS202890	1974/103	70/70	97	5047	No
D. plexippus	DPOGS210531_exon2::DPOGS202890_exon2	DPSCF301086-4100::DPSCF300126-301679	DPOGS210531-TA|DPOGS210531	DPOGS202890-TA|DPOGS202890	1974/103	70/70	97	5047	No
D. plexippus	DPOGS201413_exon2::DPOGS215420_exon6	DPSCF300006-1756895::DPSCF300088+830889	DPOGS201413-TA|DPOGS201413	DPOGS215420-TA|DPOGS215420	1098/63	70/23	1	2409	Both
D. plexippus	DPOGS201413_exon2::DPOGS216107_exon9	DPSCF300006-1756895::DPSCF300182-161628	DPOGS201413-TA|DPOGS201413	DPOGS216107-TA|DPOGS216107	1098/63	70/23	1	2409	Both
D. plexippus	DPOGS202231_exon19::DPOGS201219_exon2	DPSCF300149+535407::DPSCF301271-608	DPOGS202231-TA|DPOGS202231	DPOGS201219-TA|DPOGS201219	912/98	70/70	73	1591	No
D. plexippus	DPOGS207374_exon1::DPOGS211265_exon1	DPSCF300267-51991::DPSCF302398+248	DPOGS207374-TA|DPOGS207374	DPOGS211265-TA|DPOGS211265	742/82	70/70	77	41	No
D. plexippus	DPOGS211727_exon8::DPOGS212984_exon1	DPSCF300239+97785::DPSCF300792+324	DPOGS211727-TA|DPOGS211727	DPOGS212984-TA|DPOGS212984	593/82	70/69	67	270	Donor
D. plexippus	DPOGS200069_exon1::DPOGS202873_exon4	DPSCF300044-603871::DPSCF300727-223	DPOGS200069-TA|DPOGS200069	DPOGS202873-TA|DPOGS202873	565/85	70/70	75	24	Donor
D. plexippus	DPOGS200069_exon1::DPOGS202873_exon2	DPSCF300044-603871::DPSCF300727-2052	DPOGS200069-TA|DPOGS200069	DPOGS202873-TA|DPOGS202873	565/85	70/70	75	38	Donor
D. plexippus	DPOGS211672_exon1::DPOGS201210_exon2	DPSCF300151+316568::DPSCF300804-4202	DPOGS211672-TA|DPOGS211672	DPOGS201210-TA|DPOGS201210	556/35	48/70	3	483	Both
D. plexippus	DPOGS207240_exon1::DPOGS201596_exon2	DPSCF301309+306::DPSCF300152+34802	DPOGS207240-TA|DPOGS207240	DPOGS201596-TA|DPOGS201596	407/70	70/69	8	509	No
D. plexippus	DPOGS202826_exon6::DPOGS214296_exon2	DPSCF300018+580589::DPSCF301889-657	DPOGS202826-TA|DPOGS202826	DPOGS214296-TA|DPOGS214296	282/56	70/68	19	567	Donor
D. plexippus	DPOGS205207_exon12::DPOGS211997_exon9	DPSCF300265-208549::DPSCF300692+36099	DPOGS205207-TA|DPOGS205207	DPOGS211997-TA|DPOGS211997	261/54	69/69	37	356	No
D. plexippus	DPOGS201050_exon1::DPOGS209781_exon2	DPSCF300299+194695::DPSCF300117-1129833	DPOGS201050-TA|DPOGS201050	DPOGS209781-TA|DPOGS209781	230/57	70/70	46	555	Acceptor
D. plexippus	DPOGS201853_exon13::DPOGS210563_exon1	DPSCF300191-157602::DPSCF301605+171	DPOGS201853-TA|DPOGS201853	DPOGS210563-TA|DPOGS210563	230/48	69/70	34	421	No
D. plexippus	DPOGS216090_exon1::DPOGS210777_exon4	DPSCF301572+660::DPSCF300386-58131	DPOGS216090-TA|DPOGS216090	DPOGS210777-TA|DPOGS210777	227/57	70/70	26	66	No
D. plexippus	DPOGS210566_exon1::DPOGS215497_exon12	DPSCF301285+516::DPSCF300098+634654	DPOGS210566-TA|DPOGS210566	DPOGS215497-TA|DPOGS215497	221/52	68/69	43	176	No
D. plexippus	DPOGS212984_exon3::DPOGS211727_exon9	DPSCF300792+1264::DPSCF300239+99340	DPOGS212984-TA|DPOGS212984	DPOGS211727-TA|DPOGS211727	215/66	70/70	56	1542	No
D. plexippus	DPOGS215167_exon35::DPOGS215233_exon2	DPSCF300143-733897::DPSCF300143+716549	DPOGS215167-TA|DPOGS215167	DPOGS215233-TA|DPOGS215233	156/34	70/65	23	236	No
D. plexippus	DPOGS203582_exon5::DPOGS201244_exon3	DPSCF300791+5280::DPSCF300037+60512	DPOGS203582-TA|DPOGS203582	DPOGS201244-TA|DPOGS201244	151/51	70/69	47	380	Both
D. plexippus	DPOGS215208_exon3::DPOGS214925_exon2	DPSCF300143+63201::DPSCF300625+4867	DPOGS215208-TA|DPOGS215208	DPOGS214925-TA|DPOGS214925	136/54	70/70	42	396	No
D. plexippus	DPOGS200310_exon3::DPOGS205450_exon1	DPSCF300026-83136::DPSCF301562+431	DPOGS200310-TA|DPOGS200310	DPOGS205450-TA|DPOGS205450	124/34	68/70	25	304	No
D. plexippus	DPOGS202231_exon2::DPOGS203420_exon2	DPSCF300149+500384::DPSCF300574+13981	DPOGS202231-TA|DPOGS202231	DPOGS203420-TA|DPOGS203420	118/28	69/70	24	28	Both
D. plexippus	DPOGS210684_exon7::DPOGS203595_exon2	DPSCF300013-899864::DPSCF300063-779955	DPOGS210684-TA|DPOGS210684	DPOGS203595-TA|DPOGS203595	115/30	67/69	27	165	Donor
D. plexippus	DPOGS204613_exon2::DPOGS201618_exon26	DPSCF300432-89889::DPSCF300152+491806	DPOGS204613-TA|DPOGS204613	DPOGS201618-TA|DPOGS201618	107/48	70/70	35	222	No
D. plexippus	DPOGS209773_exon3::DPOGS209771_exon5	DPSCF300397-36525::DPSCF300397-53819	DPOGS209773-TA|DPOGS209773	DPOGS209771-TA|DPOGS209771	109/41	64/70	23	115	Donor
D. plexippus	DPOGS209523_exon6::DPOGS208422_exon2	DPSCF300127+502274::DPSCF300390-51259	DPOGS209523-TA|DPOGS209523	DPOGS208422-TA|DPOGS208422	96/42	70/69	36	52	No
D. plexippus	DPOGS200664_exon2::DPOGS203106_exon5	DPSCF301278+526::DPSCF300391+155394	DPOGS200664-TA|DPOGS200664	DPOGS203106-TA|DPOGS203106	95/44	70/70	37	142	No
D. plexippus	DPOGS201100_exon14::DPOGS212664_exon3	DPSCF300137-480817::DPSCF300198-32478	DPOGS201100-TA|DPOGS201100	DPOGS212664-TA|DPOGS212664	92/26	70/49	8	221	Both
D. plexippus	DPOGS212923_exon3::DPOGS215498_exon2	DPSCF300627-6683::DPSCF300518-41052	DPOGS212923-TA|DPOGS212923	DPOGS215498-TA|DPOGS215498	91/41	70/70	21	143	Acceptor
D. plexippus	DPOGS212455_exon2::DPOGS200159_exon4	DPSCF300258+408617::DPSCF300128+118444	DPOGS212455-TA|DPOGS212455	DPOGS200159-TA|DPOGS200159	89/27	60/70	11	43	Acceptor
D. plexippus	DPOGS201726_exon4::DPOGS208108_exon1	DPSCF300269+25674::DPSCF303241+190	DPOGS201726-TA|DPOGS201726	DPOGS208108-TA|DPOGS208108	86/36	69/60	23	237	No
D. plexippus	DPOGS210169_exon9::DPOGS215155_exon2	DPSCF300352+129806::DPSCF300348+182	DPOGS210169-TA|DPOGS210169	DPOGS215155-TA|DPOGS215155	84/39	70/70	1	98	No
D. plexippus	DPOGS200466_exon6::DPOGS205575_exon1	DPSCF300260+272603::DPSCF303395+125	DPOGS200466-TA|DPOGS200466	DPOGS205575-TA|DPOGS205575	77/39	70/70	16	324	No
D. plexippus	DPOGS212204_exon1::DPOGS207466_exon3	DPSCF300323-68232::DPSCF300051+7678	DPOGS212204-TA|DPOGS212204	DPOGS207466-TA|DPOGS207466	63/18	58/59	10	63	Donor
D. plexippus	DPOGS212204_exon1::DPOGS207466_exon2	DPSCF300323-68232::DPSCF300051+5333	DPOGS212204-TA|DPOGS212204	DPOGS207466-TA|DPOGS207466	60/18	58/64	1	20	Donor
D. plexippus	DPOGS207857_exon13::DPOGS210564_exon8	DPSCF300042+1672716::DPSCF300911-1127	DPOGS207857-TA|DPOGS207857	DPOGS210564-TA|DPOGS210564	59/30	70/69	6	139	No
D. plexippus	DPOGS212785_exon1::DPOGS201800_exon4	DPSCF300012+1362104::DPSCF300145+44097	DPOGS212785-TA|DPOGS212785	DPOGS201800-TA|DPOGS201800	59/31	70/70	16	259	No
D. plexippus	DPOGS215354_exon4::DPOGS207339_exon1	DPSCF300351-97582::DPSCF300188+2295	DPOGS215354-TA|DPOGS215354	DPOGS207339-TA|DPOGS207339	52/27	69/68	21	19	No
D. plexippus	DPOGS208236_exon3::DPOGS208272_exon6	DPSCF300079-336072::DPSCF300079+82924	DPOGS208236-TA|DPOGS208236	DPOGS208272-TA|DPOGS208272	45/26	70/69	22	66	Both
D. plexippus	DPOGS214541_exon1::DPOGS214416_exon2	DPSCF300457+19249::DPSCF300069+215198	DPOGS214541-TA|DPOGS214541	DPOGS214416-TA|DPOGS214416	41/24	65/70	19	25	No
D. plexippus	DPOGS205445_exon2::DPOGS213315_exon6	DPSCF300332-15827::DPSCF300516+10870	DPOGS205445-TA|DPOGS205445	DPOGS213315-TA|DPOGS213315	41/21	65/68	18	35	No
D. plexippus	DPOGS215712_exon5::DPOGS204143_exon1	DPSCF300041+123561::DPSCF302911+155	DPOGS215712-TA|DPOGS215712	DPOGS204143-TA|DPOGS204143	38/22	70/68	7	74	No
D. plexippus	DPOGS203595_exon2::DPOGS210684_exon8	DPSCF300063-779845::DPSCF300013-897696	DPOGS203595-TA|DPOGS203595	DPOGS210684-TA|DPOGS210684	37/21	70/65	3	22	No
D. plexippus	DPOGS210769_exon21::DPOGS202967_exon8	DPSCF300312-4824::DPSCF300259-330913	DPOGS210769-TA|DPOGS210769	DPOGS202967-TA|DPOGS202967	37/19	59/70	3	38	Both
D. plexippus	DPOGS203076_exon2::DPOGS210434_exon5	DPSCF300294+718::DPSCF300062-276106	DPOGS203076-TA|DPOGS203076	DPOGS210434-TA|DPOGS210434	36/17	70/63	2	18	No
D. plexippus	DPOGS206203_exon5::DPOGS213290_exon5	DPSCF300509+41751::DPSCF300429+47884	DPOGS206203-TA|DPOGS206203	DPOGS213290-TA|DPOGS213290	34/25	69/66	9	47	Both
D. plexippus	DPOGS208236_exon3::DPOGS208269_exon2	DPSCF300079-336072::DPSCF300079+63343	DPOGS208236-TA|DPOGS208236	DPOGS208269-TA|DPOGS208269	32/13	69/70	1	189	Donor
D. plexippus	DPOGS208236_exon3::DPOGS208276_exon3	DPSCF300079-336072::DPSCF300079+102540	DPOGS208236-TA|DPOGS208236	DPOGS208276-TA|DPOGS208276	28/17	67/69	10	90	Donor
D. plexippus	DPOGS202592_exon6::DPOGS212273_exon7	DPSCF300363-8893::DPSCF300077+11341	DPOGS202592-TA|DPOGS202592	DPOGS212273-TA|DPOGS212273	29/12	59/70	10	56	No
D. plexippus	DPOGS208236_exon3::DPOGS208282_exon8	DPSCF300079-336072::DPSCF300079+164551	DPOGS208236-TA|DPOGS208236	DPOGS208282-TA|DPOGS208282	28/13	65/68	13	84	Donor
D. plexippus	DPOGS213292_exon2::DPOGS213290_exon5	DPSCF300429+52810::DPSCF300429+47884	DPOGS213292-TA|DPOGS213292	DPOGS213290-TA|DPOGS213290	27/19	70/66	7	55	Both
D. plexippus	DPOGS208236_exon3::DPOGS208276_exon5	DPSCF300079-336072::DPSCF300079+104349	DPOGS208236-TA|DPOGS208236	DPOGS208276-TA|DPOGS208276	26/14	69/70	12	40	Donor
D. plexippus	DPOGS208236_exon3::DPOGS208271_exon3	DPSCF300079-336072::DPSCF300079+75704	DPOGS208236-TA|DPOGS208236	DPOGS208271-TA|DPOGS208271	26/13	65/66	13	91	Both
D. plexippus	DPOGS202870_exon2::DPOGS213295_exon2	DPSCF300542+25921::DPSCF300479+5362	DPOGS202870-TA|DPOGS202870	DPOGS213295-TA|DPOGS213295	26/13	53/67	12	39	Acceptor
D. plexippus	DPOGS208236_exon3::DPOGS208281_exon2	DPSCF300079-336072::DPSCF300079+154796	DPOGS208236-TA|DPOGS208236	DPOGS208281-TA|DPOGS208281	24/15	63/69	15	43	Donor
D. plexippus	DPOGS207606_exon1::DPOGS205761_exon3	DPSCF300072+1283625::DPSCF300255+29193	DPOGS207606-TA|DPOGS207606	DPOGS205761-TA|DPOGS205761	24/9	70/57	7	35	Acceptor
D. plexippus	DPOGS208236_exon3::DPOGS208270_exon2	DPSCF300079-336072::DPSCF300079+66026	DPOGS208236-TA|DPOGS208236	DPOGS208270-TA|DPOGS208270	21/12	63/69	6	153	Donor
D. plexippus	DPOGS212917_exon6::DPOGS212912_exon7	DPSCF300285+73224::DPSCF300285-57537	DPOGS212917-TA|DPOGS212917	DPOGS212912-TA|DPOGS212912	20/12	70/66	5	25	No
D. plexippus	DPOGS208236_exon3::DPOGS208275_exon2	DPSCF300079-336072::DPSCF300079+99007	DPOGS208236-TA|DPOGS208236	DPOGS208275-TA|DPOGS208275	19/14	70/68	4	45	Donor
D. plexippus	DPOGS208236_exon3::DPOGS208277_exon3	DPSCF300079-336072::DPSCF300079+135916	DPOGS208236-TA|DPOGS208236	DPOGS208277-TA|DPOGS208277	18/11	63/66	8	21	Both
D. plexippus	DPOGS208236_exon3::DPOGS208282_exon15	DPSCF300079-336072::DPSCF300079+167032	DPOGS208236-TA|DPOGS208236	DPOGS208282-TA|DPOGS208282	17/9	45/69	7	29	Donor
D. plexippus	DPOGS208236_exon3::DPOGS208272_exon4	DPSCF300079-336072::DPSCF300079+81079	DPOGS208236-TA|DPOGS208236	DPOGS208272-TA|DPOGS208272	16/11	63/66	9	19	Donor
D. plexippus	DPOGS208236_exon3::DPOGS208276_exon2	DPSCF300079-336072::DPSCF300079+101455	DPOGS208236-TA|DPOGS208236	DPOGS208276-TA|DPOGS208276	15/12	60/69	1	74	Donor
D. plexippus	DPOGS208236_exon3::DPOGS208283_exon3	DPSCF300079-336072::DPSCF300079+171672	DPOGS208236-TA|DPOGS208236	DPOGS208283-TA|DPOGS208283	12/8	62/69	7	67	Donor
D. plexippus	DPOGS212206_exon1::DPOGS207466_exon3	DPSCF300323-26336::DPSCF300051+7678	DPOGS212206-TA|DPOGS212206	DPOGS207466-TA|DPOGS207466	13/12	61/56	3	18	No
D. plexippus	DPOGS208236_exon3::DPOGS208280_exon2	DPSCF300079-336072::DPSCF300079+153891	DPOGS208236-TA|DPOGS208236	DPOGS208280-TA|DPOGS208280	12/10	67/66	8	51	Donor
D. plexippus	DPOGS208236_exon3::DPOGS208282_exon4	DPSCF300079-336072::DPSCF300079+161972	DPOGS208236-TA|DPOGS208236	DPOGS208282-TA|DPOGS208282	11/9	44/69	9	19	Donor
D. plexippus	DPOGS208236_exon3::DPOGS208282_exon2	DPSCF300079-336072::DPSCF300079+159276	DPOGS208236-TA|DPOGS208236	DPOGS208282-TA|DPOGS208282	12/9	67/69	2	27	Donor
D. plexippus	DPOGS208236_exon3::DPOGS208282_exon16	DPSCF300079-336072::DPSCF300079+167575	DPOGS208236-TA|DPOGS208236	DPOGS208282-TA|DPOGS208282	12/9	57/66	1	27	Donor
D. plexippus	DPOGS212021_exon3::DPOGS209705_exon2	DPSCF300054-768914::DPSCF300904-900	DPOGS212021-TA|DPOGS212021	DPOGS209705-TA|DPOGS209705	12/8	65/69	1	26	No
D. plexippus	DPOGS213280_exon1::DPOGS209428_exon42	DPSCF301265+287::DPSCF300449-16363	DPOGS213280-TA|DPOGS213280	DPOGS209428-TA|DPOGS209428	12/7	62/57	1	12	No
D. plexippus	DPOGS205431_exon5::DPOGS207937_exon16	DPSCF300925+5105::DPSCF300090-412395	DPOGS205431-TA|DPOGS205431	DPOGS207937-TA|DPOGS207937	12/8	51/62	8	73	No
D. plexippus	DPOGS205431_exon5::DPOGS207937_exon15	DPSCF300925+5105::DPSCF300090-414814	DPOGS205431-TA|DPOGS205431	DPOGS207937-TA|DPOGS207937	12/8	51/62	8	21	No
D. plexippus	DPOGS211276_exon4::DPOGS207670_exon2	DPSCF300411+70132::DPSCF300357-130645	DPOGS211276-TA|DPOGS211276	DPOGS207670-TA|DPOGS207670	11/7	70/61	7	2	No
D. plexippus	DPOGS208236_exon3::DPOGS208272_exon7	DPSCF300079-336072::DPSCF300079+83323	DPOGS208236-TA|DPOGS208236	DPOGS208272-TA|DPOGS208272	10/10	70/70	1	21	Donor
D. plexippus	DPOGS208236_exon3::DPOGS208282_exon11	DPSCF300079-336072::DPSCF300079+165299	DPOGS208236-TA|DPOGS208236	DPOGS208282-TA|DPOGS208282	10/6	65/37	4	78	Donor
D. plexippus	DPOGS208236_exon3::DPOGS208279_exon2	DPSCF300079-336072::DPSCF300079+152155	DPOGS208236-TA|DPOGS208236	DPOGS208279-TA|DPOGS208279	9/9	69/68	5	30	Donor
D. plexippus	DPOGS208236_exon3::DPOGS208282_exon17	DPSCF300079-336072::DPSCF300079+168068	DPOGS208236-TA|DPOGS208236	DPOGS208282-TA|DPOGS208282	9/7	68/69	6	44	Both
D. plexippus	DPOGS208236_exon3::DPOGS208270_exon4	DPSCF300079-336072::DPSCF300079+68231	DPOGS208236-TA|DPOGS208236	DPOGS208270-TA|DPOGS208270	8/6	63/69	5	31	Donor
D. plexippus	DPOGS208236_exon3::DPOGS208298_exon4	DPSCF300079-336072::DPSCF300079+577618	DPOGS208236-TA|DPOGS208236	DPOGS208298-TA|DPOGS208298	8/6	56/69	2	12	Both
D. plexippus	DPOGS208236_exon3::DPOGS208272_exon5	DPSCF300079-336072::DPSCF300079+82180	DPOGS208236-TA|DPOGS208236	DPOGS208272-TA|DPOGS208272	8/6	58/64	4	50	Donor
D. plexippus	DPOGS208236_exon3::DPOGS208284_exon2	DPSCF300079-336072::DPSCF300079+174205	DPOGS208236-TA|DPOGS208236	DPOGS208284-TA|DPOGS208284	8/6	63/64	3	48	Donor
D. plexippus	DPOGS213046_exon3::DPOGS202113_exon3	DPSCF300024+1012924::DPSCF300150+33812	DPOGS213046-TA|DPOGS213046	DPOGS202113-TA|DPOGS202113	8/6	64/65	3	11	No
D. plexippus	DPOGS214166_exon19::DPOGS203999_exon1	DPSCF300014-284756::DPSCF301549+794	DPOGS214166-TA|DPOGS214166	DPOGS203999-TA|DPOGS203999	8/7	68/67	7	13	No
D. plexippus	DPOGS204239_exon5::DPOGS202726_exon2	DPSCF300046-514935::DPSCF303751+288	DPOGS204239-TA|DPOGS204239	DPOGS202726-TA|DPOGS202726	7/6	43/67	4	6	Both
D. plexippus	DPOGS215623_exon3::DPOGS212789_exon5	DPSCF300041-2053311::DPSCF300788+7191	DPOGS215623-TA|DPOGS215623	DPOGS212789-TA|DPOGS212789	7/5	68/66	2	4	No
D. plexippus	DPOGS202390_exon4::DPOGS204921_exon34	DPSCF300515-37952::DPSCF300340+146103	DPOGS202390-TA|DPOGS202390	DPOGS204921-TA|DPOGS204921	7/5	66/69	4	7	Both
D. plexippus	DPOGS205965_exon5::DPOGS204967_exon2	DPSCF300243+218690::DPSCF301478-603	DPOGS205965-TA|DPOGS205965	DPOGS204967-TA|DPOGS204967	7/5	70/60	3	16	No
D. plexippus	DPOGS208236_exon3::DPOGS208266_exon8	DPSCF300079-336072::DPSCF300079-122909	DPOGS208236-TA|DPOGS208236	DPOGS208266-TA|DPOGS208266	6/2	45/69	1	271	Both
D. plexippus	DPOGS208236_exon3::DPOGS208278_exon2	DPSCF300079-336072::DPSCF300079+139734	DPOGS208236-TA|DPOGS208236	DPOGS208278-TA|DPOGS208278	6/6	69/54	6	17	Donor
D. plexippus	DPOGS208236_exon3::DPOGS208281_exon5	DPSCF300079-336072::DPSCF300079+156849	DPOGS208236-TA|DPOGS208236	DPOGS208281-TA|DPOGS208281	6/4	36/69	3	12	Both
D. plexippus	DPOGS204910_exon4::DPOGS207913_exon5	DPSCF300340-63277::DPSCF300931-1975	DPOGS204910-TA|DPOGS204910	DPOGS207913-TA|DPOGS207913	6/4	65/35	1	5	Acceptor
D. plexippus	DPOGS204961_exon7::DPOGS203097_exon8	DPSCF300160+575251::DPSCF300391-8412	DPOGS204961-TA|DPOGS204961	DPOGS203097-TA|DPOGS203097	5/4	66/47	4	5	Donor
D. plexippus	DPOGS208236_exon3::DPOGS208264_exon2	DPSCF300079-336072::DPSCF300079-181805	DPOGS208236-TA|DPOGS208236	DPOGS208264-TA|DPOGS208264	5/2	62/68	1	18	Both
D. plexippus	DPOGS208236_exon3::DPOGS208260_exon2	DPSCF300079-336072::DPSCF300079-200860	DPOGS208236-TA|DPOGS208236	DPOGS208260-TA|DPOGS208260	5/4	60/69	2	21	Both
D. plexippus	DPOGS208236_exon3::DPOGS208284_exon3	DPSCF300079-336072::DPSCF300079+174920	DPOGS208236-TA|DPOGS208236	DPOGS208284-TA|DPOGS208284	5/4	67/68	3	33	Both
D. plexippus	DPOGS208236_exon3::DPOGS208274_exon3	DPSCF300079-336072::DPSCF300079+95480	DPOGS208236-TA|DPOGS208236	DPOGS208274-TA|DPOGS208274	5/4	58/69	2	22	Donor
D. plexippus	DPOGS208236_exon3::DPOGS208273_exon3	DPSCF300079-336072::DPSCF300079+87790	DPOGS208236-TA|DPOGS208236	DPOGS208273-TA|DPOGS208273	5/4	57/66	4	28	Donor
D. plexippus	DPOGS215627_exon1::DPOGS202346_exon1	DPSCF300041-2020622::DPSCF302011+428	DPOGS215627-TA|DPOGS215627	DPOGS202346-TA|DPOGS202346	5/5	63/49	4	5	No
D. plexippus	DPOGS208995_exon1::DPOGS200499_exon3	DPSCF300009+1983570::DPSCF300876+4343	DPOGS208995-TA|DPOGS208995	DPOGS200499-TA|DPOGS200499	5/3	53/55	2	84	Both
D. plexippus	DPOGS208236_exon3::DPOGS208245_exon2	DPSCF300079-336072::DPSCF300079-283506	DPOGS208236-TA|DPOGS208236	DPOGS208245-TA|DPOGS208245	4/2	24/70	2	7	Both
D. plexippus	DPOGS208236_exon3::DPOGS208256_exon2	DPSCF300079-336072::DPSCF300079-227942	DPOGS208236-TA|DPOGS208236	DPOGS208256-TA|DPOGS208256	4/2	37/53	1	83	Both
D. plexippus	DPOGS208236_exon3::DPOGS208282_exon6	DPSCF300079-336072::DPSCF300079+163014	DPOGS208236-TA|DPOGS208236	DPOGS208282-TA|DPOGS208282	4/3	63/38	3	2	Donor
D. plexippus	DPOGS208236_exon3::DPOGS208282_exon3	DPSCF300079-336072::DPSCF300079+160410	DPOGS208236-TA|DPOGS208236	DPOGS208282-TA|DPOGS208282	4/3	57/67	3	5	Donor
D. plexippus	DPOGS208236_exon3::DPOGS212371_exon2	DPSCF300079-336072::DPSCF300019+304230	DPOGS208236-TA|DPOGS208236	DPOGS212371-TA|DPOGS212371	3/2	53/54	2	21	Both
D. plexippus	DPOGS208236_exon3::DPOGS204007_exon3	DPSCF300079-336072::DPSCF300470+33258	DPOGS208236-TA|DPOGS208236	DPOGS204007-TA|DPOGS204007	4/3	44/56	3	6	Both
D. plexippus	DPOGS208236_exon3::DPOGS210543_exon3	DPSCF300079-336072::DPSCF300304-112848	DPOGS208236-TA|DPOGS208236	DPOGS210543-TA|DPOGS210543	4/3	36/49	3	15	Both
D. plexippus	DPOGS213279_exon1::DPOGS211897_exon2	DPSCF300892+422::DPSCF300011-273576	DPOGS213279-TA|DPOGS213279	DPOGS211897-TA|DPOGS211897	4/2	43/65	2	6	Donor
D. plexippus	DPOGS203943_exon1::DPOGS212555_exon2	DPSCF300005-68711::DPSCF300075-514764	DPOGS203943-TA|DPOGS203943	DPOGS212555-TA|DPOGS212555	3/3	68/38	3	9	Acceptor
D. plexippus	DPOGS205558_exon5::DPOGS214017_exon9	DPSCF300099-62741::DPSCF300540-6784	DPOGS205558-TA|DPOGS205558	DPOGS214017-TA|DPOGS214017	3/2	44/46	1	3	Both
D. plexippus	DPOGS209559_exon7::DPOGS213784_exon2	DPSCF300092+305068::DPSCF300212+547817	DPOGS209559-TA|DPOGS209559	DPOGS213784-TA|DPOGS213784	3/2	59/30	2	1	Both
D. plexippus	DPOGS208236_exon3::DPOGS202384_exon2	DPSCF300079-336072::DPSCF300104+547775	DPOGS208236-TA|DPOGS208236	DPOGS202384-TA|DPOGS202384	3/3	36/69	2	9	Donor
D. plexippus	DPOGS208236_exon3::DPOGS208243_exon3	DPSCF300079-336072::DPSCF300079-295984	DPOGS208236-TA|DPOGS208236	DPOGS208243-TA|DPOGS208243	3/3	61/28	3	37	Both
D. plexippus	DPOGS208236_exon3::DPOGS208238_exon2	DPSCF300079-336072::DPSCF300079-317511	DPOGS208236-TA|DPOGS208236	DPOGS208238-TA|DPOGS208238	3/2	57/46	1	66	Both
D. plexippus	DPOGS203379_exon2::DPOGS206158_exon2	DPSCF300003+450770::DPSCF300028+1696856	DPOGS203379-TA|DPOGS203379	DPOGS206158-TA|DPOGS206158	3/2	48/42	2	4	Acceptor
D. plexippus	DPOGS208386_exon8::DPOGS208152_exon5	DPSCF300241-268316::DPSCF300058-68727	DPOGS208386-TA|DPOGS208386	DPOGS208152-TA|DPOGS208152	3/3	52/61	2	9	Donor
D. plexippus	DPOGS200419_exon2::DPOGS200421_exon2	DPSCF300236-296328::DPSCF300236-272237	DPOGS200419-TA|DPOGS200419	DPOGS200421-TA|DPOGS200421	3/3	68/46	1	3	No
D. plexippus	DPOGS201605_exon13::DPOGS207471_exon2	DPSCF300152+289652::DPSCF300051+99565	DPOGS201605-TA|DPOGS201605	DPOGS207471-TA|DPOGS207471	2/2	60/30	1	2	Both
D. plexippus	DPOGS201600_exon13::DPOGS209345_exon8	DPSCF300152+149153::DPSCF300336+183737	DPOGS201600-TA|DPOGS201600	DPOGS209345-TA|DPOGS209345	2/2	54/36	2	2	Both
D. plexippus	DPOGS201595_exon15::DPOGS203293_exon3	DPSCF300152+26685::DPSCF300003-1490197	DPOGS201595-TA|DPOGS201595	DPOGS203293-TA|DPOGS203293	2/2	39/51	2	2	Both
D. plexippus	DPOGS208236_exon3::DPOGS202985_exon6	DPSCF300079-336072::DPSCF300068-444712	DPOGS208236-TA|DPOGS208236	DPOGS202985-TA|DPOGS202985	2/2	28/67	2	10	Both
D. plexippus	DPOGS208236_exon3::DPOGS203486_exon2	DPSCF300079-336072::DPSCF300055-853034	DPOGS208236-TA|DPOGS208236	DPOGS203486-TA|DPOGS203486	2/2	24/70	2	13	Both
D. plexippus	DPOGS208236_exon3::DPOGS207459_exon3	DPSCF300079-336072::DPSCF300051-219879	DPOGS208236-TA|DPOGS208236	DPOGS207459-TA|DPOGS207459	2/2	24/67	2	7	Both
D. plexippus	DPOGS208236_exon3::DPOGS212372_exon4	DPSCF300079-336072::DPSCF300019+306369	DPOGS208236-TA|DPOGS208236	DPOGS212372-TA|DPOGS212372	2/2	55/42	2	18	Both
D. plexippus	DPOGS208236_exon3::DPOGS205386_exon3	DPSCF300079-336072::DPSCF300407-409326	DPOGS208236-TA|DPOGS208236	DPOGS205386-TA|DPOGS205386	2/2	27/64	1	6	Both
D. plexippus	DPOGS208236_exon3::DPOGS207614_exon5	DPSCF300079-336072::DPSCF300248+212373	DPOGS208236-TA|DPOGS208236	DPOGS207614-TA|DPOGS207614	2/2	54/67	2	16	Both
D. plexippus	DPOGS203023_exon23::DPOGS206997_exon2	DPSCF300068+486824::DPSCF300001+901540	DPOGS203023-TA|DPOGS203023	DPOGS206997-TA|DPOGS206997	2/2	48/42	2	2	Both
D. plexippus	DPOGS208500_exon10::DPOGS215146_exon3	DPSCF300064-867167::DPSCF300427+174390	DPOGS208500-TA|DPOGS208500	DPOGS215146-TA|DPOGS215146	2/2	45/44	2	3	Both
D. plexippus	DPOGS207167_exon1::DPOGS208372_exon3	DPSCF300001+4571136::DPSCF300146+52658	DPOGS207167-TA|DPOGS207167	DPOGS208372-TA|DPOGS208372	2/2	30/69	2	2	Both
D. plexippus	DPOGS200499_exon3::DPOGS208996_exon2	DPSCF300876+4404::DPSCF300009+1994278	DPOGS200499-TA|DPOGS200499	DPOGS208996-TA|DPOGS208996	2/2	62/42	1	1	Both
D. plexippus	DPOGS211259_exon7::DPOGS209755_exon7	DPSCF300425+56693::DPSCF300314-78604	DPOGS211259-TA|DPOGS211259	DPOGS209755-TA|DPOGS209755	2/2	34/56	2	2	Both
D. plexippus	DPOGS205736_exon11::DPOGS210050_exon4	DPSCF300342-21065::DPSCF300017-1105151	DPOGS205736-TA|DPOGS205736	DPOGS210050-TA|DPOGS210050	2/2	34/64	1	1	Both
T. castaneum	TC009405-RA_exon2::TC009305-RA_exon6	ChLG7+55543::ChLG7-1876696	TC009405|TC009405-RA	TC009305|TC009305-RA	105/30	69/57	29	300	Both
T. castaneum	TC008983-RA_exon3::TC015699-RA_exon2	ChLG7-12762384::ChLG6+8523135	TC008983|TC008983-RA	TC015699|TC015699-RA	47/25	70/66	24	63	Acceptor
T. castaneum	TC011455-RA_exon2::TC011035-RA_exon2	ChLG10+10265140::ChLG10-10125898	TC011455|TC011455-RA	TC011035|TC011035-RA	23/19	69/56	3	38	Both
T. castaneum	TC016230-RA_exon2::TC011035-RA_exon2	ChLG10+9475071::ChLG10-10125898	TC016230|TC016230-RA	TC011035|TC011035-RA	23/19	69/56	3	23	Both
T. castaneum	TC015253-RA_exon2::TC011035-RA_exon2	ChLG6-1869223::ChLG10-10125898	TC015253|TC015253-RA	TC011035|TC011035-RA	23/19	69/56	3	38	Both
T. castaneum	TC015454-RA_exon2::TC011035-RA_exon2	ChLG6+1731241::ChLG10-10125898	TC015454|TC015454-RA	TC011035|TC011035-RA	22/18	69/56	2	25	Both
T. castaneum	TC014530-RA_exon4::TC013273-RA_exon2	ChLG7-8042748::ChLG7+8024290	TC014530|TC014530-RA	TC013273|TC013273-RA	16/12	70/59	7	41	No
T. castaneum	TC013275-RA_exon4::TC013273-RA_exon2	ChLG7+8034306::ChLG7+8024290	TC013275|TC013275-RA	TC013273|TC013273-RA	16/12	70/59	7	41	No
T. castaneum	TC003973-RA_exon3::TC002568-RA_exon2	ChLG3+35184011::ChLG3-26119891	TC003973|TC003973-RA	TC002568|TC002568-RA	12/11	69/64	10	64	No
T. castaneum	TC009567-RA_exon1::TC009570-RA_exon2	ChLG7+3475038::ChLG7+3528140	TC009567|TC009567-RA	TC009570|TC009570-RA	8/6	63/54	4	30	Both
T. castaneum	TC013012-RA_exon3::TC015454-RA_exon3	ChLG5-18937656::ChLG6+1732132	TC013012|TC013012-RA	TC015454|TC015454-RA	7/7	28/70	1	84	Acceptor
T. castaneum	TC006694-RA_exon2::TC006696-RA_exon2	ChLG8+16139523::ChLG8+16156436	TC006694|TC006694-RA	TC006696|TC006696-RA	6/5	59/58	3	136	Both
T. castaneum	TC012007-RA_exon1::TC012009-RA_exon2	ChLG9-11517653::ChLG9-11507035	TC012007|TC012007-RA	TC012009|TC012009-RA	3/3	35/59	1	33	Both
T. castaneum	TC000419-RA_exon1::TC000422-RA_exon3	ChLG2-14308784::ChLG2-14213068	TC000419|TC000419-RA	TC000422|TC000422-RA	3/2	58/43	2	8	Donor
T. castaneum	TC012076-RA_exon2::TC012080-RA_exon2	ChLG9-9221416::ChLG9-9145209	TC012076|TC012076-RA	TC012080|TC012080-RA	2/2	33/61	2	14	Both
T. castaneum	TC009854-RA_exon2::TC009856-RA_exon3	ChLG7+12343502::ChLG7+12379776	TC009854|TC009854-RA	TC009856|TC009856-RA	2/2	60/59	2	48	Both
T. castaneum	TC009790-RA_exon1::TC009792-RA_exon2	ChLG7+11355193::ChLG7+11364643	TC009790|TC009790-RA	TC009792|TC009792-RA	2/2	63/32	1	567	Both
T. castaneum	TC008385-RA_exon1::TC008387-RA_exon2	ChLG4+10917967::ChLG4+10930224	TC008385|TC008385-RA	TC008387|TC008387-RA	2/2	64/31	2	60	Both
T. castaneum	TC003298-RA_exon1::TC003300-RA_exon2	ChLG3+934808::ChLG3+967281	TC003298|TC003298-RA	TC003300|TC003300-RA	2/2	66/54	2	34	Both
T. castaneum	TC015147-RA_exon1::TC015150-RA_exon2	ChLG6-3704427::ChLG6-3694878	TC015147|TC015147-RA	TC015150|TC015150-RA	2/2	39/64	1	6	Both
T. castaneum	TC014445-RA_exon3::TC014447-RA_exon2	ChLG5+12889881::ChLG5+12917497	TC014445|TC014445-RA	TC014447|TC014447-RA	2/2	64/34	2	36	Both
A. mellifera	GB30491-RA_3_exon1::GB30491-RA_exon1	GroupUn.3076-4691::GroupUn.675+17506	GB30491_3|GB30491-RA_3	GB30491|GB30491-RA	249/59	70/70	57	279	No
A. mellifera	GB30530-RA_exon1::GB30530-RA_2_exon1	GroupUn.4303-1032::Group15.11+2448	GB30530|GB30530-RA	GB30530_2|GB30530-RA_2	242/54	70/70	51	1123	No
A. mellifera	GB17913-RA_exon6::GB12462-RA_exon2	Group4.20-5252::GroupUn.882-56049	GB17913|GB17913-RA	GB12462|GB12462-RA	192/60	70/70	38	367	Acceptor
A. mellifera	GB11828-RA_exon4::GB14307-RA_exon2	GroupUn.53-18026::Group1.30+1424	GB11828|GB11828-RA	GB14307|GB14307-RA	171/56	70/70	55	498	No
A. mellifera	GB30510-RA_exon6::GB30510-RA_2_exon1	GroupUn.478+33030::GroupUn.1296+193	GB30510|GB30510-RA	GB30510_2|GB30510-RA_2	101/36	70/59	33	550	No
A. mellifera	GB17078-RA_exon2::GB19715-RA_exon2	Group16.3+211072::GroupUn.471-2721	GB17078|GB17078-RA	GB19715|GB19715-RA	75/37	70/70	29	126	Acceptor
A. mellifera	GB11281-RA_exon1::GB11990-RA_exon2	Group13.2+390605::Group13.2+419984	GB11281|GB11281-RA	GB11990|GB11990-RA	43/16	61/61	13	296	Both
A. mellifera	GB12806-RA_exon5::GB13973-RA_exon3	GroupUn.63+69960::GroupUn.1099-17208	GB12806|GB12806-RA	GB13973|GB13973-RA	39/27	68/65	25	76	Both
A. mellifera	GB12937-RA_exon10::GB11965-RA_exon2	GroupUn.36+50642::GroupUn.36+56055	GB12937|GB12937-RA	GB11965|GB11965-RA	27/10	63/66	8	2196	Both
A. mellifera	GB12806-RA_exon5::GB13973-RA_exon2	GroupUn.63+69960::GroupUn.1099-23617	GB12806|GB12806-RA	GB13973|GB13973-RA	27/22	66/65	21	75	Donor
A. mellifera	GB30013-RA_exon1::GB10416-RA_exon1	Group15.2-604::GroupUn.1294+653	GB30013|GB30013-RA	GB10416|GB10416-RA	22/11	67/66	9	43	Donor
A. mellifera	GB19192-RA_exon3::GB12846-RA_exon2	Group3.31-1909::GroupUn.4328-11792	GB19192|GB19192-RA	GB12846|GB12846-RA	17/10	68/38	7	1773	Acceptor
A. mellifera	GB12642-RA_exon6::GB18002-RA_exon2	Group15.14-5266::Group15.15+3107	GB12642|GB12642-RA	GB18002|GB18002-RA	16/9	68/65	8	560	Both
A. mellifera	GB16826-RA_exon4::GB11092-RA_exon2	GroupUn.574+11455::GroupUn.1024-3698	GB16826|GB16826-RA	GB11092|GB11092-RA	14/10	69/70	10	30	Both
A. mellifera	GB12094-RB_exon5::GB11073-RA_exon2	Group9.3+453102::Group9.3+626889	GB12094|GB12094-RB	GB11073|GB11073-RA	14/11	60/58	9	58	Both
A. mellifera	GB14670-RA_exon11::GB12367-RA_exon2	GroupUn.3494+6291::GroupUn.4148-14299	GB14670|GB14670-RA	GB12367|GB12367-RA	11/10	69/70	8	22	Acceptor
A. mellifera	GB12094-RB_exon5::GB13523-RA_exon4	Group9.3+453102::Group9.3+550217	GB12094|GB12094-RB	GB13523|GB13523-RA	11/7	47/60	6	96	Both
A. mellifera	GB16100-RA_exon1::GB13911-RA_exon2	GroupUn.200-28644::GroupUn.243-38859	GB16100|GB16100-RA	GB13911|GB13911-RA	10/9	70/68	7	12	Both
A. mellifera	GB12094-RB_exon5::GB14763-RA_exon11	Group9.3+453102::Group9.3+508233	GB12094|GB12094-RB	GB14763|GB14763-RA	10/7	63/57	7	128	Both
A. mellifera	GB11765-RA_exon1::GB10607-RA_exon2	GroupUn.3907-865::GroupUn.700-36210	GB11765|GB11765-RA	GB10607|GB10607-RA	9/7	70/70	7	29	Both
A. mellifera	GB17570-RA_exon2::GB15980-RA_exon4	GroupUn.6523-2481::Group9.9-228322	GB17570|GB17570-RA	GB15980|GB15980-RA	7/3	66/39	3	313	Acceptor
A. mellifera	GB13572-RA_exon3::GB13046-RA_exon2	GroupUn.200+80761::GroupUn.269+9169	GB13572|GB13572-RA	GB13046|GB13046-RA	7/6	69/62	6	20	Donor
A. mellifera	GB12094-RB_exon5::GB16925-RA_exon2	Group9.3+453102::Group9.3+625326	GB12094|GB12094-RB	GB16925|GB16925-RA	7/4	47/62	4	49	Both
A. mellifera	GB10620-RA_exon1::GB14600-RA_exon2	Group6.18-82390::GroupUn.21+40390	GB10620|GB10620-RA	GB14600|GB14600-RA	6/6	56/67	5	30	Both
A. mellifera	GB12094-RB_exon5::GB13523-RA_exon5	Group9.3+453102::Group9.3+551741	GB12094|GB12094-RB	GB13523|GB13523-RA	6/6	60/58	5	67	Both
A. mellifera	GB13346-RA_exon5::GB13614-RA_exon2	GroupUn.138-34594::GroupUn.6494-3709	GB13346|GB13346-RA	GB13614|GB13614-RA	5/5	62/64	3	972	Both
A. mellifera	GB12094-RB_exon5::GB17144-RA_exon6	Group9.3+453102::Group9.1+15246	GB12094|GB12094-RB	GB17144|GB17144-RA	5/4	49/66	3	8	Donor
A. mellifera	GB12094-RB_exon5::GB15048-RA_exon5	Group9.3+453102::Group9.3+613951	GB12094|GB12094-RB	GB15048|GB15048-RA	5/4	64/60	3	29	Both
A. mellifera	GB12094-RB_exon5::GB14763-RA_exon4	Group9.3+453102::Group9.3+497881	GB12094|GB12094-RB	GB14763|GB14763-RA	5/5	60/59	5	17	Both
A. mellifera	GB12094-RB_exon5::GB13523-RA_exon3	Group9.3+453102::Group9.3+542524	GB12094|GB12094-RB	GB13523|GB13523-RA	5/5	32/61	5	78	Both
A. mellifera	GB11548-RA_exon1::GB11932-RA_exon2	GroupUn.5974+13509::GroupUn.147+6508	GB11548|GB11548-RA	GB11932|GB11932-RA	5/5	62/51	4	8	Both
A. mellifera	GB11043-RA_exon1::GB12414-RA_exon2	Group11.11+2184410::Group11.12+4471	GB11043|GB11043-RA	GB12414|GB12414-RA	5/5	66/61	5	8	Both
A. mellifera	GB17203-RA_exon1::GB12517-RA_exon1	GroupUn.4355+8111::GroupUn.1453+4581	GB17203|GB17203-RA	GB12517|GB12517-RA	4/4	53/63	4	32	Donor
A. mellifera	GB12094-RB_exon5::GB19687-RA_exon4	Group9.3+453102::Group4.13-1230086	GB12094|GB12094-RB	GB19687|GB19687-RA	4/4	47/65	4	17	Both
A. mellifera	GB12094-RB_exon5::GB19687-RA_exon3	Group9.3+453102::Group4.13-1231976	GB12094|GB12094-RB	GB19687|GB19687-RA	4/4	65/65	3	4	Both
A. mellifera	GB12094-RB_exon5::GB16690-RA_exon2	Group9.3+453102::Group4.13-1217863	GB12094|GB12094-RB	GB16690|GB16690-RA	4/3	67/53	3	18	Both
A. mellifera	GB12094-RB_exon5::GB15048-RA_exon2	Group9.3+453102::Group9.3+608566	GB12094|GB12094-RB	GB15048|GB15048-RA	4/3	47/59	3	68	Both
A. mellifera	GB12094-RB_exon5::GB13552-RA_exon5	Group9.3+453102::Group4.13-1245096	GB12094|GB12094-RB	GB13552|GB13552-RA	4/4	60/53	1	16	Both
A. mellifera	GB12094-RB_exon5::GB13523-RA_exon9	Group9.3+453102::Group9.3+561460	GB12094|GB12094-RB	GB13523|GB13523-RA	4/4	64/62	3	9	Both
A. mellifera	GB11042-RA_exon2::GB17777-RA_exon2	GroupUn.3516+4398::GroupUn.6-198569	GB11042|GB11042-RA	GB17777|GB17777-RA	4/4	63/55	2	8	Both
A. mellifera	GB18779-RA_exon1::GB10148-RA_exon1	GroupUn.3902+894::GroupUn.6022+268	GB18779|GB18779-RA	GB10148|GB10148-RA	3/3	70/44	2	42	Donor
A. mellifera	GB18257-RA_exon3::GB14670-RA_exon1	GroupUn.1388+30702::GroupUn.3494+789	GB18257|GB18257-RA	GB14670|GB14670-RA	3/3	69/37	3	9	No
A. mellifera	GB18166-RA_exon3::GB14670-RA_exon1	GroupUn.2932-5369::GroupUn.3494+789	GB18166|GB18166-RA	GB14670|GB14670-RA	3/3	69/37	3	7	No
A. mellifera	GB16197-RA_exon6::GB17124-RA_exon2	Group4.4+647029::GroupUn.3019+3132	GB16197|GB16197-RA	GB17124|GB17124-RA	3/3	39/68	2	42	Both
A. mellifera	GB15863-RA_exon2::GB15986-RA_exon6	Group6.28-697125::GroupUn.472+13604	GB15863|GB15863-RA	GB15986|GB15986-RA	3/3	49/59	3	15	Both
A. mellifera	GB15840-RA_exon5::GB30510-RA_2_exon1	GroupUn.478+32754::GroupUn.1296+193	GB15840|GB15840-RA	GB30510_2|GB30510-RA_2	3/3	67/63	3	21	Donor
A. mellifera	GB15194-RA_exon1::GB10144-RA_exon2	GroupUn.5696+9152::GroupUn.1235+3966	GB15194|GB15194-RA	GB10144|GB10144-RA	3/3	60/64	2	4	Both
A. mellifera	GB10370-RA_exon1::GB13956-RA_exon10	GroupUn.4922-325::GroupUn.97-53605	GB10370|GB10370-RA	GB13956|GB13956-RA	3/3	58/54	2	6	Donor
A. mellifera	GB13082-RA_exon3::GB13714-RA_exon1	GroupUn.291-1932::GroupUn.3882+1821	GB13082|GB13082-RA	GB13714|GB13714-RA	3/2	69/51	2	9	Donor
A. mellifera	GB12806-RA_exon5::GB13973-RA_exon5	GroupUn.63+69960::GroupUn.1099-10055	GB12806|GB12806-RA	GB13973|GB13973-RA	3/3	51/65	3	5	Both
A. mellifera	GB12266-RA_exon1::GB16865-RA_exon13	GroupUn.2887+2546::Group3.19-448839	GB12266|GB12266-RA	GB16865|GB16865-RA	3/3	57/38	1	41	Both
A. mellifera	GB12094-RB_exon5::GB15604-RA_exon4	Group9.3+453102::GroupUn.89-70119	GB12094|GB12094-RB	GB15604|GB15604-RA	3/3	33/68	3	20	Both
A. mellifera	GB12094-RB_exon5::GB15156-RA_exon2	Group9.3+453102::Group9.3+632811	GB12094|GB12094-RB	GB15156|GB15156-RA	3/3	32/64	3	56	Both
A. mellifera	GB12094-RB_exon5::GB15048-RA_exon4	Group9.3+453102::Group9.3+612688	GB12094|GB12094-RB	GB15048|GB15048-RA	3/3	70/64	3	32	Both
A. mellifera	GB12094-RB_exon5::GB15003-RA_exon3	Group9.3+453102::Group9.3+620357	GB12094|GB12094-RB	GB15003|GB15003-RA	3/2	60/58	2	6	Both
A. mellifera	GB12094-RB_exon5::GB13523-RA_exon12	Group9.3+453102::Group9.3+566194	GB12094|GB12094-RB	GB13523|GB13523-RA	3/3	32/58	3	74	Both
A. mellifera	GB12094-RB_exon5::GB13523-RA_exon11	Group9.3+453102::Group9.3+564314	GB12094|GB12094-RB	GB13523|GB13523-RA	3/2	32/58	2	21	Both
A. mellifera	GB12094-RB_exon5::GB12494-RA_exon2	Group9.3+453102::Group9.3+511106	GB12094|GB12094-RB	GB12494|GB12494-RA	3/2	47/53	2	37	Both
A. mellifera	GB12094-RB_exon5::GB11073-RA_exon3	Group9.3+453102::Group9.3+628576	GB12094|GB12094-RB	GB11073|GB11073-RA	3/3	56/55	2	45	Both
A. mellifera	GB12094-RB_exon5::GB10996-RA_exon2	Group9.3+453102::Group9.3+530323	GB12094|GB12094-RB	GB10996|GB10996-RA	3/3	39/58	2	77	Both
A. mellifera	GB11965-RA_exon9::GB11325-RA_exon2	GroupUn.36+67928::Group2.1+104238	GB11965|GB11965-RA	GB11325|GB11325-RA	3/3	36/69	3	75	Both
A. mellifera	GB30535-RA_exon1::GB19289-RA_exon2	Group16.9+603071::GroupUn.1514+14738	GB30535|GB30535-RA	GB19289|GB19289-RA	3/3	58/61	3	2	Acceptor
A. mellifera	GB30511-RA_3_exon2::GB30511-RA_2_exon1	GroupUn.1510+1007::GroupUn.7172+75	GB30511_3|GB30511-RA_3	GB30511_2|GB30511-RA_2	3/3	69/54	2	37	No
A. mellifera	GB30463-RA_2_exon1::GB18345-RA_exon2	Group15.12-26166::Group15.11-318248	GB30463_2|GB30463-RA_2	GB18345|GB18345-RA	3/3	66/56	3	6	No
A. mellifera	GB30071-RA_exon7::GB17452-RA_exon7	Group16.4-107382::GroupUn.98-102244	GB30071|GB30071-RA	GB17452|GB17452-RA	3/3	70/58	3	6	Both
A. mellifera	GB30071-RA_exon7::GB10191-RA_exon4	Group16.4-107382::Group5.13+326127	GB30071|GB30071-RA	GB10191|GB10191-RA	3/3	67/40	2	3	Both
A. mellifera	GB19850-RA_exon2::GB10737-RA_exon2	Group4.18-117063::Group4.18+120821	GB19850|GB19850-RA	GB10737|GB10737-RA	2/2	67/52	1	38	Both
A. mellifera	GB19819-RA_exon4::GB16958-RA_exon7	Group7.34+11494::Group5.22-312941	GB19819|GB19819-RA	GB16958|GB16958-RA	2/2	67/33	1	5	Both
A. mellifera	GB19391-RA_exon2::GB19452-RA_exon2	GroupUn.5063+3847::Group9.10-265144	GB19391|GB19391-RA	GB19452|GB19452-RA	2/2	67/60	2	2364	Donor
A. mellifera	GB18432-RA_exon2::GB19410-RA_exon2	Group15.1-14536::Group10.9-179672	GB18432|GB18432-RA	GB19410|GB19410-RA	2/2	62/41	2	2	Both
A. mellifera	GB17874-RA_exon2::GB12357-RA_exon2	GroupUn.862-10007::Group9.4+1006689	GB17874|GB17874-RA	GB12357|GB12357-RA	2/2	38/62	1	39	Both
A. mellifera	GB17813-RA_exon6::GB10567-RA_exon3	Group3.8+161410::Group3.8+226908	GB17813|GB17813-RA	GB10567|GB10567-RA	2/2	62/60	1	27	Both
A. mellifera	GB10780-RA_exon4::GB10498-RA_exon2	GroupUn.889-5046::GroupUn.1374+3835	GB10780|GB10780-RA	GB10498|GB10498-RA	2/2	59/57	2	12	Acceptor
A. mellifera	GB16423-RA_exon1::GB11727-RA_exon7	Group13.7+185055::Group13.7-475922	GB16423|GB16423-RA	GB11727|GB11727-RA	2/2	51/62	2	5	Both
A. mellifera	GB15029-RA_exon2::GB30260-RA_exon3	Group4.14+623854::GroupUn.1152-13739	GB15029|GB15029-RA	GB30260|GB30260-RA	2/2	70/67	1	2	Both
A. mellifera	GB14645-RA_exon1::GB12454-RA_exon3	Group15.10+81673::GroupUn.3287-6549	GB14645|GB14645-RA	GB12454|GB12454-RA	2/2	61/39	2	88	Both
A. mellifera	GB14567-RA_exon18::GB16559-RA_exon2	GroupUn.153+90451::GroupUn.1377-21730	GB14567|GB14567-RA	GB16559|GB16559-RA	2/2	53/54	2	7	Both
A. mellifera	GB14437-RA_exon3::GB18020-RA_exon2	GroupUn.761+2007::GroupUn.26-110081	GB14437|GB14437-RA	GB18020|GB18020-RA	2/2	52/66	2	43	Both
A. mellifera	GB10437-RA_exon8::GB19706-RA_exon2	GroupUn.58+197435::GroupUn.58+206129	GB10437|GB10437-RA	GB19706|GB19706-RA	2/2	58/59	1	1113	Both
A. mellifera	GB14160-RA_exon2::GB14683-RA_exon3	GroupUn.5-363::Group1.37+2712	GB14160|GB14160-RA	GB14683|GB14683-RA	2/2	51/55	1	5	Both
A. mellifera	GB10337-RA_exon30::GB11241-RA_exon2	Group4.8-15813::Group5.28+155246	GB10337|GB10337-RA	GB11241|GB11241-RA	2/2	62/51	1	15	Both
A. mellifera	GB12997-RA_exon4::GB10505-RA_exon3	Group1.23-6407::GroupUn.5331+2594	GB12997|GB12997-RA	GB10505|GB10505-RA	2/2	55/49	1	204	Both
A. mellifera	GB10269-RA_exon3::GB12937-RA_exon8	Group10.10-33552::GroupUn.36+49450	GB10269|GB10269-RA	GB12937|GB12937-RA	2/2	51/54	2	1070	Both
A. mellifera	GB12454-RA_exon1::GB14645-RA_exon3	GroupUn.3287-6818::Group15.10+81941	GB12454|GB12454-RA	GB14645|GB14645-RA	2/2	61/39	2	98	Both
A. mellifera	GB12094-RB_exon5::GB10458-RA_exon3	Group9.3+453102::Group9.3+520779	GB12094|GB12094-RB	GB10458|GB10458-RA	2/2	29/67	2	48	Both
A. mellifera	GB12094-RB_exon5::GB13523-RA_exon10	Group9.3+453102::Group9.3+562388	GB12094|GB12094-RB	GB13523|GB13523-RA	2/2	55/52	2	23	Both
A. mellifera	GB12094-RB_exon5::GB10996-RA_exon4	Group9.3+453102::Group9.3+532728	GB12094|GB12094-RB	GB10996|GB10996-RA	2/2	36/60	1	104	Both
A. mellifera	GB30071-RA_exon7::GB13523-RA_exon5	Group16.4-107382::Group9.3+551741	GB30071|GB30071-RA	GB13523|GB13523-RA	2/2	70/51	2	12	Both
A. mellifera	GB30000-RA_exon3::GB19410-RA_exon2	Group15.1-17090::Group10.9-179672	GB30000|GB30000-RA	GB19410|GB19410-RA	2/2	62/41	2	1	Both
C. floridanus	Cflo_15638--NP_001011563.1_APIME_exon4::Cflo_06992--NP_001011563.1_APIME_exon2	scaffold2649+1823::scaffold284-403910	Cflo_15638--NP_001011563.1_APIME|Cflo_15638--NP_001011563.1_APIME	Cflo_06992--NP_001011563.1_APIME|Cflo_06992--NP_001011563.1_APIME	418/48	59/70	45	621	Donor
C. floridanus	Cflo_09167--NA_exon2::Cflo_08632--XP_001600391.1_NASVI_exon3	scaffold1478-7064::scaffold903-248385	Cflo_09167--NA|Cflo_09167--NA	Cflo_08632--XP_001600391.1_NASVI|Cflo_08632--XP_001600391.1_NASVI	257/32	70/58	30	272	No
C. floridanus	Cflo_06703--XP_397272.2_APIME_exon5::Cflo_15150--XP_397272.2_APIME_exon3	scaffold1619+401410::scaffold1886-1517	Cflo_06703--XP_397272.2_APIME|Cflo_06703--XP_397272.2_APIME	Cflo_15150--XP_397272.2_APIME|Cflo_15150--XP_397272.2_APIME	126/36	70/65	15	2	Donor
C. floridanus	Cflo_14987--XP_392857.2_APIME_exon2::Cflo_14148--XP_392857.2_APIME_exon6	scaffold395+647::scaffold290-917	Cflo_14987--XP_392857.2_APIME|Cflo_14987--XP_392857.2_APIME	Cflo_14148--XP_392857.2_APIME|Cflo_14148--XP_392857.2_APIME	113/25	70/40	5	31	Acceptor
C. floridanus	Cflo_14987--XP_392857.2_APIME_exon2::Cflo_14679--XP_392857.2_APIME_exon3	scaffold395+647::scaffold271-1948	Cflo_14987--XP_392857.2_APIME|Cflo_14987--XP_392857.2_APIME	Cflo_14679--XP_392857.2_APIME|Cflo_14679--XP_392857.2_APIME	89/15	70/44	5	26	Acceptor
C. floridanus	Cflo_14987--XP_392857.2_APIME_exon2::Cflo_14693--XP_392857.2_APIME_exon4	scaffold395+647::scaffold1707+10534	Cflo_14987--XP_392857.2_APIME|Cflo_14987--XP_392857.2_APIME	Cflo_14693--XP_392857.2_APIME|Cflo_14693--XP_392857.2_APIME	81/14	70/36	5	25	Acceptor
C. floridanus	Cflo_14987--XP_392857.2_APIME_exon2::Cflo_15060--XP_392857.2_APIME_exon2	scaffold395+647::scaffold2643-3699	Cflo_14987--XP_392857.2_APIME|Cflo_14987--XP_392857.2_APIME	Cflo_15060--XP_392857.2_APIME|Cflo_15060--XP_392857.2_APIME	67/10	70/31	5	25	Acceptor
C. floridanus	Cflo_10539--XP_395698.2_APIME_exon1::Cflo_15899--XP_395698.2_APIME_exon1	scaffold1030-152898::C3956101+167	Cflo_10539--XP_395698.2_APIME|Cflo_10539--XP_395698.2_APIME	Cflo_15899--XP_395698.2_APIME|Cflo_15899--XP_395698.2_APIME	18/12	69/64	9	18	No
C. floridanus	Cflo_10497--NA_exon3::Cflo_04167--XP_001600656.1_NASVI_exon2	scaffold1515-13631::scaffold484+535568	Cflo_10497--NA|Cflo_10497--NA	Cflo_04167--XP_001600656.1_NASVI|Cflo_04167--XP_001600656.1_NASVI	20/12	69/52	10	23	No
C. floridanus	Cflo_05837--XP_395565.3_APIME_exon3::Cflo_07357--XP_395565.3_APIME_exon2	scaffold1375+475641::scaffold867+19704	Cflo_05837--XP_395565.3_APIME|Cflo_05837--XP_395565.3_APIME	Cflo_07357--XP_395565.3_APIME|Cflo_07357--XP_395565.3_APIME	14/11	64/42	10	16	No
C. floridanus	Cflo_12955--XP_624656.1_APIME_exon2::Cflo_13461--XP_624656.1_APIME_exon2	scaffold273+14588::scaffold1047+7693	Cflo_12955--XP_624656.1_APIME|Cflo_12955--XP_624656.1_APIME	Cflo_13461--XP_624656.1_APIME|Cflo_13461--XP_624656.1_APIME	12/9	64/60	7	43	No
C. floridanus	Cflo_04876--XP_393618.3_APIME_exon5::Cflo_12857--NP_001035349.1_APIME_exon6	scaffold550-589609::scaffold1202-3405	Cflo_04876--XP_393618.3_APIME|Cflo_04876--XP_393618.3_APIME	Cflo_12857--NP_001035349.1_APIME|Cflo_12857--NP_001035349.1_APIME	11/6	45/70	3	1	Both
C. floridanus	Cflo_12464--XP_001604147.1_NASVI_exon2::Cflo_12467--XP_001604147.1_NASVI_exon1	scaffold15+7004::scaffold15+23453	Cflo_12464--XP_001604147.1_NASVI|Cflo_12464--XP_001604147.1_NASVI	Cflo_12467--XP_001604147.1_NASVI|Cflo_12467--XP_001604147.1_NASVI	9/6	66/68	6	14	No
C. floridanus	Cflo_13874--XP_397272.2_APIME_exon5::Cflo_13734--XP_397272.2_APIME_exon3	scaffold420+11567::scaffold1580-20717	Cflo_13874--XP_397272.2_APIME|Cflo_13874--XP_397272.2_APIME	Cflo_13734--XP_397272.2_APIME|Cflo_13734--XP_397272.2_APIME	3/2	38/69	1	2	Both
C. floridanus	Cflo_08868--XP_001122506.1_APIME_exon1::Cflo_08204--NA_exon3	scaffold533+211959::scaffold510-268665	Cflo_08868--XP_001122506.1_APIME|Cflo_08868--XP_001122506.1_APIME	Cflo_08204--NA|Cflo_08204--NA	2/2	48/42	1	2	Donor
C. floridanus	Cflo_08868--XP_001122506.1_APIME_exon1::Cflo_05578--NA_exon2	scaffold533+211959::scaffold102+15288	Cflo_08868--XP_001122506.1_APIME|Cflo_08868--XP_001122506.1_APIME	Cflo_05578--NA|Cflo_05578--NA	2/2	48/42	1	2	Donor
C. floridanus	Cflo_02029--XP_624870.1_APIME_exon2::Cflo_02034--XP_624870.1_APIME_exon2	scaffold72+1064582::scaffold72+1074441	Cflo_02029--XP_624870.1_APIME|Cflo_02029--XP_624870.1_APIME	Cflo_02034--XP_624870.1_APIME|Cflo_02034--XP_624870.1_APIME	2/2	46/49	2	2	Both
C. floridanus	Cflo_01828--XP_001602876.1_NASVI_exon2::Cflo_11875--XP_001120895.1_APIME_exon2	scaffold232+1147692::scaffold3883+2199	Cflo_01828--XP_001602876.1_NASVI|Cflo_01828--XP_001602876.1_NASVI	Cflo_11875--XP_001120895.1_APIME|Cflo_11875--XP_001120895.1_APIME	2/2	46/37	2	2	Acceptor
C. floridanus	Cflo_15967--XP_393267.2_APIME_exon1::Cflo_08415--XP_393267.2_APIME_exon1	C3941154-321::scaffold129+217913	Cflo_15967--XP_393267.2_APIME|Cflo_15967--XP_393267.2_APIME	Cflo_08415--XP_393267.2_APIME|Cflo_08415--XP_393267.2_APIME	2/2	63/43	2	1	No
C. floridanus	Cflo_13176--XP_393267.2_APIME_exon1::Cflo_08415--XP_393267.2_APIME_exon1	scaffold1026+33812::scaffold129+217913	Cflo_13176--XP_393267.2_APIME|Cflo_13176--XP_393267.2_APIME	Cflo_08415--XP_393267.2_APIME|Cflo_08415--XP_393267.2_APIME	2/2	63/43	2	1	No
A. pisum	ACYPI065034-RA_exon3::ACYPI005292-RA_exon12	GL349911-278764::GL350615+40916	ACYPI065034|ACYPI065034-RA	ACYPI005292|ACYPI005292-RA	849/75	48/48	66	1438	Acceptor
A. pisum	ACYPI006388-RA_exon3::ACYPI088955-RA_exon1	GL349621-2184732::GL350544+112267	ACYPI006388|ACYPI006388-RA	ACYPI088955|ACYPI088955-RA	739/78	48/48	75	811	No
A. pisum	ACYPI001924-RA_exon1::ACYPI000746-RA_exon2	GL349878-493010::GL350097+136851	ACYPI001924|ACYPI001924-RA	ACYPI000746|ACYPI000746-RA	732/72	48/48	70	879	Both
A. pisum	ACYPI001924-RA_exon1::ACYPI081492-RA_exon5	GL349878-493010::GL350097+259785	ACYPI001924|ACYPI001924-RA	ACYPI081492|ACYPI081492-RA	732/72	48/48	70	830	Both
A. pisum	ACYPI51907-RA_exon2::ACYPI004277-RA_exon2	GL350945+96358::GL350945+17096	ACYPI51907|ACYPI51907-RA	ACYPI004277|ACYPI004277-RA	714/76	48/48	72	1726	Acceptor
A. pisum	ACYPI006652-RA_exon3::ACYPI47651-RA_exon2	GL349798+377869::GL349749-1404753	ACYPI006652|ACYPI006652-RA	ACYPI47651|ACYPI47651-RA	532/59	48/48	51	621	No
A. pisum	ACYPI061795-RA_exon1::ACYPI010019-RA_exon2	GL350600+79918::GL350600-135382	ACYPI061795|ACYPI061795-RA	ACYPI010019|ACYPI010019-RA	507/68	47/48	58	3153	No
A. pisum	ACYPI082862-RA_exon3::ACYPI27132-RA_exon21	GL350108-171678::GL349758+483241	ACYPI082862|ACYPI082862-RA	ACYPI27132|ACYPI27132-RA	497/53	47/48	45	730	Both
A. pisum	ACYPI060349-RA_exon1::ACYPI003942-RA_exon2	GL349777+267123::GL349777+143310	ACYPI060349|ACYPI060349-RA	ACYPI003942|ACYPI003942-RA	476/66	46/48	57	612	Acceptor
A. pisum	ACYPI52404-RA_exon7::ACYPI001483-RA_exon2	GL350201-209525::GL349968+330858	ACYPI52404|ACYPI52404-RA	ACYPI001483|ACYPI001483-RA	396/60	47/46	50	484	Acceptor
A. pisum	ACYPI005680-RA_exon2::ACYPI088820-RA_exon1	GL350813-3392::GL350775+53528	ACYPI005680|ACYPI005680-RA	ACYPI088820|ACYPI088820-RA	353/62	48/47	57	487	No
A. pisum	ACYPI001694-RA_exon3::ACYPI083717-RA_exon1	GL349677+953693::GL349677+801671	ACYPI001694|ACYPI001694-RA	ACYPI083717|ACYPI083717-RA	334/64	48/46	59	495	No
A. pisum	ACYPI003114-RA_exon4::ACYPI084860-RA_exon1	GL350749+20445::GL350020+289352	ACYPI003114|ACYPI003114-RA	ACYPI084860|ACYPI084860-RA	325/67	48/47	59	399	No
A. pisum	ACYPI082896-RA_exon1::ACYPI083537-RA_exon1	GL349842-42723::GL350025-74913	ACYPI082896|ACYPI082896-RA	ACYPI083537|ACYPI083537-RA	289/68	46/48	62	427	Donor
A. pisum	ACYPI083006-RA_exon2::ACYPI009968-RA_exon1	GL350200-111430::GL350865+5105	ACYPI083006|ACYPI083006-RA	ACYPI009968|ACYPI009968-RA	283/67	48/47	61	823	No
A. pisum	ACYPI007019-RA_exon3::ACYPI080709-RA_exon1	GL356056-3195::GL349991+57320	ACYPI007019|ACYPI007019-RA	ACYPI080709|ACYPI080709-RA	264/56	48/44	51	364	Acceptor
A. pisum	ACYPI085071-RA_exon1::ACYPI004250-RA_exon1	GL349930+204985::GL350376+21707	ACYPI085071|ACYPI085071-RA	ACYPI004250|ACYPI004250-RA	229/58	48/47	56	468	No
A. pisum	ACYPI069348-RA_exon3::ACYPI009095-RA_exon2	GL349687-629011::GL349959-141269	ACYPI069348|ACYPI069348-RA	ACYPI009095|ACYPI009095-RA	228/48	47/46	43	291	No
A. pisum	ACYPI081163-RA_exon3::ACYPI085363-RA_exon3	GL349655+1225116::GL349985-204603	ACYPI081163|ACYPI081163-RA	ACYPI085363|ACYPI085363-RA	232/53	44/47	39	360	Acceptor
A. pisum	ACYPI087241-RA_exon4::ACYPI085363-RA_exon3	GL349661-742275::GL349985-204603	ACYPI087241|ACYPI087241-RA	ACYPI085363|ACYPI085363-RA	228/50	40/47	39	290	Both
A. pisum	ACYPI087146-RA_exon1::ACYPI085363-RA_exon3	GL361780+222::GL349985-204603	ACYPI087146|ACYPI087146-RA	ACYPI085363|ACYPI085363-RA	228/50	40/47	39	332	Acceptor
A. pisum	ACYPI085817-RA_exon1::ACYPI085363-RA_exon3	GL363510+557::GL349985-204603	ACYPI085817|ACYPI085817-RA	ACYPI085363|ACYPI085363-RA	228/50	40/47	39	332	Acceptor
A. pisum	ACYPI085138-RA_exon5::ACYPI085363-RA_exon3	GL350228-247564::GL349985-204603	ACYPI085138|ACYPI085138-RA	ACYPI085363|ACYPI085363-RA	228/50	40/47	39	423	Acceptor
A. pisum	ACYPI081491-RA_exon5::ACYPI085363-RA_exon3	GL350228-251145::GL349985-204603	ACYPI081491|ACYPI081491-RA	ACYPI085363|ACYPI085363-RA	228/50	40/47	39	429	Acceptor
A. pisum	ACYPI061500-RA_exon2::ACYPI085363-RA_exon3	GL349663-321934::GL349985-204603	ACYPI061500|ACYPI061500-RA	ACYPI085363|ACYPI085363-RA	228/50	40/47	39	369	Acceptor
A. pisum	ACYPI061415-RA_exon6::ACYPI085363-RA_exon3	GL349692-519125::GL349985-204603	ACYPI061415|ACYPI061415-RA	ACYPI085363|ACYPI085363-RA	227/50	40/47	39	358	Both
A. pisum	ACYPI061415-RA_exon4::ACYPI085363-RA_exon3	GL349692-521903::GL349985-204603	ACYPI061415|ACYPI061415-RA	ACYPI085363|ACYPI085363-RA	227/50	40/47	39	295	Both
A. pisum	ACYPI51257-RA_exon5::ACYPI085363-RA_exon3	GL350140-17213::GL349985-204603	ACYPI51257|ACYPI51257-RA	ACYPI085363|ACYPI085363-RA	227/50	40/47	39	361	Both
A. pisum	ACYPI31903-RA_exon13::ACYPI085363-RA_exon3	GL349663-374635::GL349985-204603	ACYPI31903|ACYPI31903-RA	ACYPI085363|ACYPI085363-RA	227/50	40/47	39	389	Acceptor
A. pisum	ACYPI088036-RA_exon1::ACYPI085363-RA_exon3	GL350228-258301::GL349985-204603	ACYPI088036|ACYPI088036-RA	ACYPI085363|ACYPI085363-RA	227/50	40/47	39	405	Acceptor
A. pisum	ACYPI085832-RA_exon5::ACYPI085363-RA_exon3	GL350228-254728::GL349985-204603	ACYPI085832|ACYPI085832-RA	ACYPI085363|ACYPI085363-RA	227/50	40/47	39	424	Acceptor
A. pisum	ACYPI072851-RA_exon4::ACYPI085363-RA_exon3	GL349624-1905007::GL349985-204603	ACYPI072851|ACYPI072851-RA	ACYPI085363|ACYPI085363-RA	227/50	40/47	39	379	Acceptor
A. pisum	ACYPI080213-RA_exon5::ACYPI085715-RA_exon2	GL350838-112044::GL350838+12124	ACYPI080213|ACYPI080213-RA	ACYPI085715|ACYPI085715-RA	212/53	47/47	43	306	No
A. pisum	ACYPI005024-RA_exon3::ACYPI083009-RA_exon1	GL349947-300258::GL349947+505558	ACYPI005024|ACYPI005024-RA	ACYPI083009|ACYPI083009-RA	207/46	48/47	38	256	No
A. pisum	ACYPI087475-RA_exon2::ACYPI005408-RA_exon2	GL349777+557501::GL350419-26171	ACYPI087475|ACYPI087475-RA	ACYPI005408|ACYPI005408-RA	218/52	48/48	47	295	No
A. pisum	ACYPI004565-RA_exon7::ACYPI084991-RA_exon1	GL349798-284956::GL349749+1309211	ACYPI004565|ACYPI004565-RA	ACYPI084991|ACYPI084991-RA	184/35	46/48	29	614	No
A. pisum	ACYPI22716-RA_exon2::ACYPI003686-RA_exon2	GL349988-173218::GL349677+1012896	ACYPI22716|ACYPI22716-RA	ACYPI003686|ACYPI003686-RA	159/52	47/48	42	229	No
A. pisum	ACYPI008958-RA_exon2::ACYPI005492-RA_exon3	GL349646-860540::GL349736+157409	ACYPI008958|ACYPI008958-RA	ACYPI005492|ACYPI005492-RA	192/27	24/46	2	261	Acceptor
A. pisum	ACYPI008085-RA_exon9::ACYPI35334-RA_exon1	GL349742-255716::GL350276+77606	ACYPI008085|ACYPI008085-RA	ACYPI35334|ACYPI35334-RA	168/54	46/48	47	233	No
A. pisum	ACYPI007901-RA_exon9::ACYPI080138-RA_exon1	GL349760-150397::GL349760-314566	ACYPI007901|ACYPI007901-RA	ACYPI080138|ACYPI080138-RA	182/53	47/48	49	298	No
A. pisum	ACYPI006424-RA_exon3::ACYPI38039-RA_exon2	GL349719-532656::GL350291-334205	ACYPI006424|ACYPI006424-RA	ACYPI38039|ACYPI38039-RA	169/39	39/48	7	155	Both
A. pisum	ACYPI081156-RA_exon2::ACYPI008313-RA_exon2	GL350160+255192::GL350160+165907	ACYPI081156|ACYPI081156-RA	ACYPI008313|ACYPI008313-RA	158/47	48/48	44	416	No
A. pisum	ACYPI087454-RA_exon4::ACYPI085363-RA_exon3	GL350123-470042::GL349985-204603	ACYPI087454|ACYPI087454-RA	ACYPI085363|ACYPI085363-RA	167/40	34/47	31	332	Acceptor
A. pisum	ACYPI082053-RA_exon1::ACYPI41396-RA_exon2	GL350176-20041::GL349649-78922	ACYPI082053|ACYPI082053-RA	ACYPI41396|ACYPI41396-RA	158/44	48/48	38	307	No
A. pisum	ACYPI000769-RA_exon3::ACYPI084112-RA_exon1	GL349685+633346::GL349685+562621	ACYPI000769|ACYPI000769-RA	ACYPI084112|ACYPI084112-RA	128/45	48/47	38	446	No
A. pisum	ACYPI082311-RA_exon3::ACYPI005171-RA_exon1	GL372193-12871::GL349790+42483	ACYPI082311|ACYPI082311-RA	ACYPI005171|ACYPI005171-RA	148/37	47/45	34	270	No
A. pisum	ACYPI003720-RA_exon12::ACYPI086694-RA_exon1	GL350339+210198::GL350369+109480	ACYPI003720|ACYPI003720-RA	ACYPI086694|ACYPI086694-RA	142/52	48/48	47	392	No
A. pisum	ACYPI089540-RA_exon4::ACYPI46955-RA_exon5	GL349838+474697::GL349673+868451	ACYPI089540|ACYPI089540-RA	ACYPI46955|ACYPI46955-RA	138/49	48/48	44	186	No
A. pisum	ACYPI006424-RA_exon3::ACYPI55347-RA_exon3	GL349719-532656::GL350291+375155	ACYPI006424|ACYPI006424-RA	ACYPI55347|ACYPI55347-RA	145/44	39/48	3	70	Both
A. pisum	ACYPI000604-RA_exon9::ACYPI005651-RA_exon2	GL349665-931702::GL349886-191432	ACYPI000604|ACYPI000604-RA	ACYPI005651|ACYPI005651-RA	135/45	47/48	42	306	No
A. pisum	ACYPI48120-RA_exon3::ACYPI060651-RA_exon2	GL349908+26084::GL350560+106886	ACYPI48120|ACYPI48120-RA	ACYPI060651|ACYPI060651-RA	136/54	48/48	46	223	No
A. pisum	ACYPI081169-RA_exon3::ACYPI000702-RA_exon2	GL350600+234257::GL350600+157364	ACYPI081169|ACYPI081169-RA	ACYPI000702|ACYPI000702-RA	131/49	48/45	36	202	Acceptor
A. pisum	ACYPI010146-RA_exon2::ACYPI062510-RA_exon2	GL350080+8249::GL350080-256638	ACYPI010146|ACYPI010146-RA	ACYPI062510|ACYPI062510-RA	119/47	48/48	42	168	Acceptor
A. pisum	ACYPI084771-RA_exon2::ACYPI085363-RA_exon3	GL349627+1677751::GL349985-204603	ACYPI084771|ACYPI084771-RA	ACYPI085363|ACYPI085363-RA	130/36	32/47	27	163	Acceptor
A. pisum	ACYPI010023-RA_exon3::ACYPI089196-RA_exon1	GL350473-170061::GL349676-233317	ACYPI010023|ACYPI010023-RA	ACYPI089196|ACYPI089196-RA	112/49	48/48	45	351	No
A. pisum	ACYPI008540-RA_exon32::ACYPI088983-RA_exon4	GL351624-7857::GL350216+191211	ACYPI008540|ACYPI008540-RA	ACYPI088983|ACYPI088983-RA	113/41	43/45	6	779	Donor
A. pisum	ACYPI52404-RA_exon6::ACYPI001483-RA_exon2	GL350201-211848::GL349968+330858	ACYPI52404|ACYPI52404-RA	ACYPI001483|ACYPI001483-RA	112/41	46/46	36	174	Both
A. pisum	ACYPI087079-RA_exon2::ACYPI006444-RA_exon3	GL350172-9758::GL349702-573136	ACYPI087079|ACYPI087079-RA	ACYPI006444|ACYPI006444-RA	95/33	48/47	28	119	Acceptor
A. pisum	ACYPI004976-RA_exon5::ACYPI21527-RA_exon3	GL349684+760989::GL349865-232824	ACYPI004976|ACYPI004976-RA	ACYPI21527|ACYPI21527-RA	101/37	48/48	33	167	No
A. pisum	ACYPI088390-RA_exon2::ACYPI002676-RA_exon2	GL350732-14237::GL350616-113790	ACYPI088390|ACYPI088390-RA	ACYPI002676|ACYPI002676-RA	102/41	48/41	32	146	Donor
A. pisum	ACYPI088390-RA_exon2::ACYPI084120-RA_exon2	GL350732-14237::GL350616-7532	ACYPI088390|ACYPI088390-RA	ACYPI084120|ACYPI084120-RA	102/41	48/41	32	141	Donor
A. pisum	ACYPI007037-RA_exon2::ACYPI085714-RA_exon1	GL350395+62326::GL350908-68354	ACYPI007037|ACYPI007037-RA	ACYPI085714|ACYPI085714-RA	105/42	45/48	35	133	No
A. pisum	ACYPI089059-RA_exon2::ACYPI002134-RA_exon2	GL349638-2514219::GL350634+781	ACYPI089059|ACYPI089059-RA	ACYPI002134|ACYPI002134-RA	105/34	48/48	30	198	Acceptor
A. pisum	ACYPI51907-RA_exon2::ACYPI004277-RA_exon3	GL350945+96358::GL350945+34704	ACYPI51907|ACYPI51907-RA	ACYPI004277|ACYPI004277-RA	98/34	47/46	26	991	Acceptor
A. pisum	ACYPI007705-RA_exon11::ACYPI084620-RA_exon1	GL349671+451397::GL349964-314836	ACYPI007705|ACYPI007705-RA	ACYPI084620|ACYPI084620-RA	92/43	48/44	36	166	No
A. pisum	ACYPI009801-RA_exon4::ACYPI084984-RA_exon1	GL349735+361019::GL350651-118204	ACYPI009801|ACYPI009801-RA	ACYPI084984|ACYPI084984-RA	88/41	48/46	36	233	No
A. pisum	ACYPI005843-RA_exon2::ACYPI083423-RA_exon1	GL350958+79630::GL350820+169505	ACYPI005843|ACYPI005843-RA	ACYPI083423|ACYPI083423-RA	87/33	48/43	26	107	No
A. pisum	ACYPI38693-RA_exon7::ACYPI009827-RA_exon1	GL349894-11864::GL350676+107818	ACYPI38693|ACYPI38693-RA	ACYPI009827|ACYPI009827-RA	80/37	48/43	36	131	No
A. pisum	ACYPI085253-RA_exon4::ACYPI52862-RA_exon2	GL351272+15868::GL349693-930677	ACYPI085253|ACYPI085253-RA	ACYPI52862|ACYPI52862-RA	77/29	48/48	27	108	No
A. pisum	ACYPI006424-RA_exon3::ACYPI073012-RA_exon2	GL349719-532656::GL350291-60560	ACYPI006424|ACYPI006424-RA	ACYPI073012|ACYPI073012-RA	80/31	37/45	3	44	Both
A. pisum	ACYPI23153-RA_exon2::ACYPI38562-RA_exon1	GL350224+38621::GL350638-141121	ACYPI23153|ACYPI23153-RA	ACYPI38562|ACYPI38562-RA	75/25	48/47	23	91	No
A. pisum	ACYPI006424-RA_exon3::ACYPI086659-RA_exon3	GL349719-532656::GL350291-308009	ACYPI006424|ACYPI006424-RA	ACYPI086659|ACYPI086659-RA	78/28	39/47	1	45	Both
A. pisum	ACYPI082255-RA_exon3::ACYPI004116-RA_exon2	GL350046+295688::GL350374+17423	ACYPI082255|ACYPI082255-RA	ACYPI004116|ACYPI004116-RA	77/30	47/45	28	128	No
A. pisum	ACYPI004449-RA_exon5::ACYPI084157-RA_exon1	GL349859-5437::GL350312-189611	ACYPI004449|ACYPI004449-RA	ACYPI084157|ACYPI084157-RA	76/24	44/47	22	389	No
A. pisum	ACYPI001063-RA_exon9::ACYPI000417-RA_exon2	GL349725-514434::GL349901-386134	ACYPI001063|ACYPI001063-RA	ACYPI000417|ACYPI000417-RA	73/29	47/48	25	209	Acceptor
A. pisum	ACYPI007950-RA_exon4::ACYPI006588-RA_exon5	GL349678-483798::GL350438-48512	ACYPI007950|ACYPI007950-RA	ACYPI006588|ACYPI006588-RA	73/26	30/48	1	131	Both
A. pisum	ACYPI50748-RA_exon2::ACYPI007779-RA_exon2	GL350597-35319::GL349721+66739	ACYPI50748|ACYPI50748-RA	ACYPI007779|ACYPI007779-RA	59/29	48/48	19	131	Acceptor
A. pisum	ACYPI072205-RA_exon62::ACYPI006850-RA_exon2	GL349918+114825::GL351785+9407	ACYPI072205|ACYPI072205-RA	ACYPI006850|ACYPI006850-RA	66/36	47/47	31	2568	Both
A. pisum	ACYPI003966-RA_exon5::ACYPI089403-RA_exon1	GL349623+1743134::GL349821+307212	ACYPI003966|ACYPI003966-RA	ACYPI089403|ACYPI089403-RA	67/30	48/48	24	218	No
A. pisum	ACYPI003036-RA_exon5::ACYPI080893-RA_exon1	GL350211-15448::GL349734-515013	ACYPI003036|ACYPI003036-RA	ACYPI080893|ACYPI080893-RA	65/34	47/39	30	86	No
A. pisum	ACYPI006424-RA_exon3::ACYPI38040-RA_exon2	GL349719-532656::GL350291-330587	ACYPI006424|ACYPI006424-RA	ACYPI38040|ACYPI38040-RA	69/30	39/47	2	47	Both
A. pisum	ACYPI002974-RA_exon18::ACYPI085878-RA_exon1	GL350282+37791::GL349661+526402	ACYPI002974|ACYPI002974-RA	ACYPI085878|ACYPI085878-RA	66/40	45/47	37	208	No
A. pisum	ACYPI004706-RA_exon18::ACYPI009688-RA_exon1	GL350890-39::GL350890-64026	ACYPI004706|ACYPI004706-RA	ACYPI009688|ACYPI009688-RA	63/29	47/48	25	329	No
A. pisum	ACYPI001626-RA_exon18::ACYPI009688-RA_exon1	GL349844-372897::GL350890-64026	ACYPI001626|ACYPI001626-RA	ACYPI009688|ACYPI009688-RA	62/28	42/48	11	254	Donor
A. pisum	ACYPI008790-RA_exon22::ACYPI071228-RA_exon2	GL350585-71317::GL350585-163806	ACYPI008790|ACYPI008790-RA	ACYPI071228|ACYPI071228-RA	63/23	46/45	21	398	Donor
A. pisum	ACYPI002685-RA_exon4::ACYPI086646-RA_exon1	GL349627+646659::GL350423-321235	ACYPI002685|ACYPI002685-RA	ACYPI086646|ACYPI086646-RA	63/31	48/48	25	273	No
A. pisum	ACYPI004373-RA_exon8::ACYPI088478-RA_exon1	GL349685+502361::GL350091+3296	ACYPI004373|ACYPI004373-RA	ACYPI088478|ACYPI088478-RA	65/38	48/47	34	95	No
A. pisum	ACYPI087537-RA_exon1::ACYPI35706-RA_exon2	GL357308-4815::GL349641-596884	ACYPI087537|ACYPI087537-RA	ACYPI35706|ACYPI35706-RA	64/29	45/47	26	89	No
A. pisum	ACYPI006424-RA_exon3::ACYPI50167-RA_exon12	GL349719-532656::GL350291-40810	ACYPI006424|ACYPI006424-RA	ACYPI50167|ACYPI50167-RA	61/27	38/45	1	26	Donor
A. pisum	ACYPI009834-RA_exon12::ACYPI000203-RA_exon8	GL349961+64581::GL349845+823483	ACYPI009834|ACYPI009834-RA	ACYPI000203|ACYPI000203-RA	62/20	47/38	9	293	Acceptor
A. pisum	ACYPI005232-RA_exon5::ACYPI002112-RA_exon8	GL350071+200193::GL349632+363940	ACYPI005232|ACYPI005232-RA	ACYPI002112|ACYPI002112-RA	61/27	44/39	10	164	No
A. pisum	ACYPI004196-RA_exon1::ACYPI061128-RA_exon2	GL350118+48662::GL350191+76727	ACYPI004196|ACYPI004196-RA	ACYPI061128|ACYPI061128-RA	57/19	25/48	15	326	Donor
A. pisum	ACYPI35676-RA_exon1::ACYPI085816-RA_exon2	GL350171+310632::GL350592+56098	ACYPI35676|ACYPI35676-RA	ACYPI085816|ACYPI085816-RA	57/36	47/46	30	80	No
A. pisum	ACYPI001485-RA_exon2::ACYPI082411-RA_exon1	GL350495-125597::GL349818-125461	ACYPI001485|ACYPI001485-RA	ACYPI082411|ACYPI082411-RA	62/33	48/48	25	81	No
A. pisum	ACYPI072423-RA_exon2::ACYPI088372-RA_exon1	GL349706+163058::GL350250+169327	ACYPI072423|ACYPI072423-RA	ACYPI088372|ACYPI088372-RA	56/28	46/48	21	75	No
A. pisum	ACYPI006424-RA_exon3::ACYPI000184-RA_exon2	GL349719-532656::GL350032-6532	ACYPI006424|ACYPI006424-RA	ACYPI000184|ACYPI000184-RA	60/24	39/45	1	45	Both
A. pisum	ACYPI40278-RA_exon16::ACYPI001575-RA_exon2	GL349652+283165::GL349687-458308	ACYPI40278|ACYPI40278-RA	ACYPI001575|ACYPI001575-RA	53/31	48/47	23	476	No
A. pisum	ACYPI082342-RA_exon2::ACYPI084112-RA_exon1	GL349685+637809::GL349685+562621	ACYPI082342|ACYPI082342-RA	ACYPI084112|ACYPI084112-RA	56/27	44/48	25	304	No
A. pisum	ACYPI56127-RA_exon6::ACYPI087758-RA_exon5	GL349790+186214::GL350209-85004	ACYPI56127|ACYPI56127-RA	ACYPI087758|ACYPI087758-RA	53/30	47/45	25	58	No
A. pisum	ACYPI003167-RA_exon4::ACYPI080661-RA_exon1	GL351012+129026::GL350037-135355	ACYPI003167|ACYPI003167-RA	ACYPI080661|ACYPI080661-RA	55/27	48/47	24	282	No
A. pisum	ACYPI003433-RA_exon2::ACYPI006668-RA_exon2	GL349774-697859::GL349639+1898239	ACYPI003433|ACYPI003433-RA	ACYPI006668|ACYPI006668-RA	51/25	41/43	17	72	Acceptor
A. pisum	ACYPI40142-RA_exon2::ACYPI27470-RA_exon2	GL349854+44317::GL349674+127208	ACYPI40142|ACYPI40142-RA	ACYPI27470|ACYPI27470-RA	46/31	46/47	23	60	Acceptor
A. pisum	ACYPI009615-RA_exon6::ACYPI081541-RA_exon1	GL349848+537457::GL349996+178332	ACYPI009615|ACYPI009615-RA	ACYPI081541|ACYPI081541-RA	48/29	47/48	23	67	No
A. pisum	ACYPI006424-RA_exon3::ACYPI066707-RA_exon2	GL349719-532656::GL350291-304431	ACYPI006424|ACYPI006424-RA	ACYPI066707|ACYPI066707-RA	49/26	37/48	4	36	Both
A. pisum	ACYPI31794-RA_exon16::ACYPI000421-RA_exon3	GL349675+997056::GL349675-865649	ACYPI31794|ACYPI31794-RA	ACYPI000421|ACYPI000421-RA	50/28	48/39	23	240	Acceptor
A. pisum	ACYPI062585-RA_exon1::ACYPI36534-RA_exon2	GL349841+643847::GL350203-149339	ACYPI062585|ACYPI062585-RA	ACYPI36534|ACYPI36534-RA	44/26	47/39	24	90	No
A. pisum	ACYPI56127-RA_exon4::ACYPI087758-RA_exon5	GL349790+184182::GL350209-85004	ACYPI56127|ACYPI56127-RA	ACYPI087758|ACYPI087758-RA	48/29	47/45	3	2	No
A. pisum	ACYPI087829-RA_exon2::ACYPI007975-RA_exon2	GL351564-4355::GL349954-6867	ACYPI087829|ACYPI087829-RA	ACYPI007975|ACYPI007975-RA	46/18	45/46	15	72	Acceptor
A. pisum	ACYPI006729-RA_exon2::ACYPI085958-RA_exon1	GL349644+1410311::GL349790-359552	ACYPI006729|ACYPI006729-RA	ACYPI085958|ACYPI085958-RA	45/27	47/44	13	64	No
A. pisum	ACYPI006424-RA_exon3::ACYPI072207-RA_exon3	GL349719-532656::GL350291-75578	ACYPI006424|ACYPI006424-RA	ACYPI072207|ACYPI072207-RA	48/28	39/47	4	27	Both
A. pisum	ACYPI089501-RA_exon3::ACYPI51017-RA_exon5	GL371596-350::GL349649+1064652	ACYPI089501|ACYPI089501-RA	ACYPI51017|ACYPI51017-RA	43/22	48/48	19	69	No
A. pisum	ACYPI006424-RA_exon3::ACYPI38043-RA_exon5	GL349719-532656::GL350291-283620	ACYPI006424|ACYPI006424-RA	ACYPI38043|ACYPI38043-RA	47/25	37/48	1	40	Donor
A. pisum	ACYPI006424-RA_exon3::ACYPI081166-RA_exon3	GL349719-532656::GL350291-186666	ACYPI006424|ACYPI006424-RA	ACYPI081166|ACYPI081166-RA	47/25	38/45	2	35	Donor
A. pisum	ACYPI003515-RA_exon2::ACYPI086253-RA_exon1	GL350382+107089::GL349857-235105	ACYPI003515|ACYPI003515-RA	ACYPI086253|ACYPI086253-RA	47/28	47/42	22	75	No
A. pisum	ACYPI008492-RA_exon4::ACYPI089540-RA_exon1	GL352301+21536::GL349838+471136	ACYPI008492|ACYPI008492-RA	ACYPI089540|ACYPI089540-RA	45/21	48/48	19	114	No
A. pisum	ACYPI063454-RA_exon5::ACYPI20598-RA_exon6	GL350076+113159::GL349719+252872	ACYPI063454|ACYPI063454-RA	ACYPI20598|ACYPI20598-RA	38/21	48/45	17	94	No
A. pisum	ACYPI009572-RA_exon8::ACYPI088144-RA_exon1	GL349654+924780::GL349621+1060814	ACYPI009572|ACYPI009572-RA	ACYPI088144|ACYPI088144-RA	36/24	48/48	18	126	No
A. pisum	ACYPI006424-RA_exon3::ACYPI38042-RA_exon2	GL349719-532656::GL350291-311815	ACYPI006424|ACYPI006424-RA	ACYPI38042|ACYPI38042-RA	45/23	38/47	1	25	Donor
A. pisum	ACYPI006424-RA_exon3::ACYPI063216-RA_exon6	GL349719-532656::GL350291-263298	ACYPI006424|ACYPI006424-RA	ACYPI063216|ACYPI063216-RA	45/26	37/44	1	28	Both
A. pisum	ACYPI35706-RA_exon2::ACYPI003265-RA_exon1	GL349641-596747::GL350580-139577	ACYPI35706|ACYPI35706-RA	ACYPI003265|ACYPI003265-RA	44/21	48/47	17	67	Donor
A. pisum	ACYPI081770-RA_exon2::ACYPI000706-RA_exon2	GL349747-58368::GL350071-332609	ACYPI081770|ACYPI081770-RA	ACYPI000706|ACYPI000706-RA	43/20	48/46	15	73	Acceptor
A. pisum	ACYPI006424-RA_exon3::ACYPI080270-RA_exon2	GL349719-532656::GL350053+35519	ACYPI006424|ACYPI006424-RA	ACYPI080270|ACYPI080270-RA	43/24	37/44	1	35	Both
A. pisum	ACYPI005907-RA_exon3::ACYPI007949-RA_exon2	GL349721-162228::GL349945+244833	ACYPI005907|ACYPI005907-RA	ACYPI007949|ACYPI007949-RA	40/11	27/48	5	214	Acceptor
A. pisum	ACYPI49273-RA_exon4::ACYPI000929-RA_exon2	GL349659-399164::GL349737+217544	ACYPI49273|ACYPI49273-RA	ACYPI000929|ACYPI000929-RA	41/24	48/48	18	60	Both
A. pisum	ACYPI39681-RA_exon2::ACYPI20865-RA_exon2	GL349637-1695070::GL349637-1741358	ACYPI39681|ACYPI39681-RA	ACYPI20865|ACYPI20865-RA	32/20	48/44	18	53	No
A. pisum	ACYPI25933-RA_exon6::ACYPI34471-RA_exon2	GL349646+1586042::GL349670+761520	ACYPI25933|ACYPI25933-RA	ACYPI34471|ACYPI34471-RA	39/21	45/46	19	73	Acceptor
A. pisum	ACYPI002891-RA_exon2::ACYPI085730-RA_exon2	GL350395+122555::GL349802-499053	ACYPI002891|ACYPI002891-RA	ACYPI085730|ACYPI085730-RA	41/22	47/45	16	46	No
A. pisum	ACYPI084924-RA_exon2::ACYPI071368-RA_exon1	GL350516+52217::GL349655+889990	ACYPI084924|ACYPI084924-RA	ACYPI071368|ACYPI071368-RA	32/14	43/43	13	49	No
A. pisum	ACYPI072412-RA_exon1::ACYPI006067-RA_exon5	GL349636-826141::GL350793-153945	ACYPI072412|ACYPI072412-RA	ACYPI006067|ACYPI006067-RA	40/14	28/33	1	8	No
A. pisum	ACYPI066930-RA_exon5::ACYPI071368-RA_exon1	GL349655-911213::GL349655+889990	ACYPI066930|ACYPI066930-RA	ACYPI071368|ACYPI071368-RA	32/14	43/43	13	50	No
A. pisum	ACYPI072412-RA_exon1::ACYPI007949-RA_exon2	GL349636-826141::GL349945+244833	ACYPI072412|ACYPI072412-RA	ACYPI007949|ACYPI007949-RA	36/11	27/48	6	213	Acceptor
A. pisum	ACYPI063401-RA_exon2::ACYPI006452-RA_exon3	GL350280-284::GL350280+253657	ACYPI063401|ACYPI063401-RA	ACYPI006452|ACYPI006452-RA	36/21	46/26	18	70	Acceptor
A. pisum	ACYPI007591-RA_exon1::ACYPI085816-RA_exon2	GL349740+857932::GL350592+56098	ACYPI007591|ACYPI007591-RA	ACYPI085816|ACYPI085816-RA	33/24	26/46	16	29	Donor
A. pisum	ACYPI006303-RA_exon4::ACYPI44289-RA_exon10	GL349912-3129::GL349625+91361	ACYPI006303|ACYPI006303-RA	ACYPI44289|ACYPI44289-RA	37/22	43/44	22	112	No
A. pisum	ACYPI006424-RA_exon3::ACYPI39689-RA_exon2	GL349719-532656::GL350291-146549	ACYPI006424|ACYPI006424-RA	ACYPI39689|ACYPI39689-RA	36/21	35/44	1	13	Both
A. pisum	ACYPI006424-RA_exon3::ACYPI072207-RA_exon2	GL349719-532656::GL350291-76135	ACYPI006424|ACYPI006424-RA	ACYPI072207|ACYPI072207-RA	35/24	39/43	1	29	Donor
A. pisum	ACYPI21886-RA_exon2::ACYPI073434-RA_exon2	GL349736-247126::GL350387-228440	ACYPI21886|ACYPI21886-RA	ACYPI073434|ACYPI073434-RA	35/20	47/44	16	36	No
A. pisum	ACYPI20207-RA_exon4::ACYPI008082-RA_exon1	GL350917-46834::GL350645+16860	ACYPI20207|ACYPI20207-RA	ACYPI008082|ACYPI008082-RA	34/17	47/46	13	42	No
A. pisum	ACYPI061692-RA_exon13::ACYPI081017-RA_exon1	GL349685-607516::GL350144+263715	ACYPI061692|ACYPI061692-RA	ACYPI081017|ACYPI081017-RA	25/14	47/46	10	306	No
A. pisum	ACYPI006424-RA_exon3::ACYPI50167-RA_exon3	GL349719-532656::GL350291-48964	ACYPI006424|ACYPI006424-RA	ACYPI50167|ACYPI50167-RA	35/15	37/48	1	36	Both
A. pisum	ACYPI003047-RA_exon10::ACYPI088144-RA_exon1	GL349824-280991::GL349621+1060814	ACYPI003047|ACYPI003047-RA	ACYPI088144|ACYPI088144-RA	29/19	38/48	9	30	Donor
A. pisum	ACYPI072023-RA_exon3::ACYPI067761-RA_exon1	GL349885+705927::GL367771-23346	ACYPI072023|ACYPI072023-RA	ACYPI067761|ACYPI067761-RA	29/22	47/44	17	43	No
A. pisum	ACYPI067761-RA_exon3::ACYPI073617-RA_exon1	GL367771-4704::GL349885+571727	ACYPI067761|ACYPI067761-RA	ACYPI073617|ACYPI073617-RA	32/23	46/48	17	62	No
A. pisum	ACYPI27604-RA_exon3::ACYPI36652-RA_exon2	GL349810+603999::GL349684+90221	ACYPI27604|ACYPI27604-RA	ACYPI36652|ACYPI36652-RA	30/21	47/47	18	40	No
A. pisum	ACYPI008355-RA_exon5::ACYPI34901-RA_exon1	GL349973-67233::GL350650+6402	ACYPI008355|ACYPI008355-RA	ACYPI34901|ACYPI34901-RA	30/19	44/39	17	43	No
A. pisum	ACYPI088303-RA_exon1::ACYPI087887-RA_exon2	GL353560-13967::GL350255+26893	ACYPI088303|ACYPI088303-RA	ACYPI087887|ACYPI087887-RA	31/14	26/46	13	18	Donor
A. pisum	ACYPI006424-RA_exon3::ACYPI38043-RA_exon4	GL349719-532656::GL350291-286142	ACYPI006424|ACYPI006424-RA	ACYPI38043|ACYPI38043-RA	29/22	38/48	3	16	Donor
A. pisum	ACYPI002290-RA_exon1::ACYPI088178-RA_exon14	GL349649+1257176::GL349649+1176074	ACYPI002290|ACYPI002290-RA	ACYPI088178|ACYPI088178-RA	30/20	42/46	9	41	No
A. pisum	ACYPI36652-RA_exon3::ACYPI001158-RA_exon1	GL349684+105048::GL350420+9766	ACYPI36652|ACYPI36652-RA	ACYPI001158|ACYPI001158-RA	29/18	46/45	15	41	No
A. pisum	ACYPI55788-RA_exon2::ACYPI009320-RA_exon2	GL350596-12751::GL351163+94945	ACYPI55788|ACYPI55788-RA	ACYPI009320|ACYPI009320-RA	28/9	36/33	8	246	Acceptor
A. pisum	ACYPI088059-RA_exon1::ACYPI005962-RA_exon3	GL349701+681222::GL351063-31576	ACYPI088059|ACYPI088059-RA	ACYPI005962|ACYPI005962-RA	26/14	41/44	13	158	Both
A. pisum	ACYPI088059-RA_exon1::ACYPI063602-RA_exon2	GL349701+681222::GL367498-328	ACYPI088059|ACYPI088059-RA	ACYPI063602|ACYPI063602-RA	26/14	41/44	13	34	Both
A. pisum	ACYPI081156-RA_exon3::ACYPI008313-RA_exon2	GL350160+287385::GL350160+165907	ACYPI081156|ACYPI081156-RA	ACYPI008313|ACYPI008313-RA	28/20	48/48	14	269	No
A. pisum	ACYPI073372-RA_exon2::ACYPI007224-RA_exon2	GL350245+70972::GL350576+36947	ACYPI073372|ACYPI073372-RA	ACYPI007224|ACYPI007224-RA	28/15	48/43	15	163	Acceptor
A. pisum	ACYPI009650-RA_exon8::ACYPI081644-RA_exon8	GL349727-329331::GL349637-50035	ACYPI009650|ACYPI009650-RA	ACYPI081644|ACYPI081644-RA	16/8	37/35	6	520	Both
A. pisum	ACYPI004215-RA_exon3::ACYPI080036-RA_exon1	GL350115-184043::GL349742-523745	ACYPI004215|ACYPI004215-RA	ACYPI080036|ACYPI080036-RA	27/15	41/48	15	179	No
A. pisum	ACYPI081644-RA_exon6::ACYPI009650-RA_exon10	GL349637-50939::GL349727-328420	ACYPI081644|ACYPI081644-RA	ACYPI009650|ACYPI009650-RA	16/8	37/35	6	515	Both
A. pisum	ACYPI070103-RA_exon1::ACYPI30039-RA_exon2	GL361245+448::GL350030+71428	ACYPI070103|ACYPI070103-RA	ACYPI30039|ACYPI30039-RA	27/17	39/48	4	28	Acceptor
A. pisum	ACYPI067755-RA_exon1::ACYPI30039-RA_exon2	GL349751+841291::GL350030+71428	ACYPI067755|ACYPI067755-RA	ACYPI30039|ACYPI30039-RA	27/17	39/48	4	28	Acceptor
A. pisum	ACYPI000402-RA_exon18::ACYPI56635-RA_exon13	GL349920-935540::GL350631+108657	ACYPI000402|ACYPI000402-RA	ACYPI56635|ACYPI56635-RA	26/12	20/40	1	407	No
A. pisum	ACYPI45910-RA_exon1::ACYPI087452-RA_exon2	GL349855+156243::GL349859-557636	ACYPI45910|ACYPI45910-RA	ACYPI087452|ACYPI087452-RA	24/18	45/45	7	88	Both
A. pisum	ACYPI40795-RA_exon2::ACYPI000507-RA_exon2	GL349786+683434::GL350328+257206	ACYPI40795|ACYPI40795-RA	ACYPI000507|ACYPI000507-RA	26/16	48/44	11	230	Acceptor
A. pisum	ACYPI084643-RA_exon2::ACYPI54380-RA_exon1	GL350159+232052::GL350159+59899	ACYPI084643|ACYPI084643-RA	ACYPI54380|ACYPI54380-RA	26/15	48/44	11	25	No
A. pisum	ACYPI083843-RA_exon2::ACYPI005098-RA_exon1	GL350240-149310::GL350596-196417	ACYPI083843|ACYPI083843-RA	ACYPI005098|ACYPI005098-RA	20/15	45/38	7	190	No
A. pisum	ACYPI006424-RA_exon3::ACYPI061058-RA_exon2	GL349719-532656::GL350291-112436	ACYPI006424|ACYPI006424-RA	ACYPI061058|ACYPI061058-RA	24/16	37/48	1	16	Donor
A. pisum	ACYPI006424-RA_exon3::ACYPI50167-RA_exon15	GL349719-532656::GL350291-37399	ACYPI006424|ACYPI006424-RA	ACYPI50167|ACYPI50167-RA	23/16	36/44	1	17	Both
A. pisum	ACYPI082559-RA_exon2::ACYPI008531-RA_exon4	GL349765-257801::GL349624+161016	ACYPI082559|ACYPI082559-RA	ACYPI008531|ACYPI008531-RA	23/19	48/45	14	28	No
A. pisum	ACYPI009776-RA_exon1::ACYPI007903-RA_exon1	GL350578-168812::GL350578-147670	ACYPI009776|ACYPI009776-RA	ACYPI007903|ACYPI007903-RA	23/11	20/45	6	29	Donor
A. pisum	ACYPI008790-RA_exon20::ACYPI071228-RA_exon2	GL350585-71732::GL350585-163806	ACYPI008790|ACYPI008790-RA	ACYPI071228|ACYPI071228-RA	22/13	46/40	11	307	Donor
A. pisum	ACYPI006424-RA_exon3::ACYPI50172-RA_exon4	GL349719-532656::GL350291-1396	ACYPI006424|ACYPI006424-RA	ACYPI50172|ACYPI50172-RA	23/12	39/46	1	24	Donor
A. pisum	ACYPI006424-RA_exon3::ACYPI081289-RA_exon2	GL349719-532656::GL350291-68407	ACYPI006424|ACYPI006424-RA	ACYPI081289|ACYPI081289-RA	23/16	38/48	2	7	Both
A. pisum	ACYPI41925-RA_exon9::ACYPI41926-RA_exon4	GL349738-110916::GL349738-242794	ACYPI41925|ACYPI41925-RA	ACYPI41926|ACYPI41926-RA	23/15	43/47	13	41	No
A. pisum	ACYPI23231-RA_exon6::ACYPI25854-RA_exon2	GL349754+92169::GL349872+303339	ACYPI23231|ACYPI23231-RA	ACYPI25854|ACYPI25854-RA	23/14	47/43	12	43	Donor
A. pisum	ACYPI082255-RA_exon2::ACYPI004116-RA_exon2	GL350046+287314::GL350374+17423	ACYPI082255|ACYPI082255-RA	ACYPI004116|ACYPI004116-RA	22/17	46/46	15	51	Donor
A. pisum	ACYPI001533-RA_exon5::ACYPI082181-RA_exon1	GL349680-627566::GL349680+719605	ACYPI001533|ACYPI001533-RA	ACYPI082181|ACYPI082181-RA	20/13	35/45	12	67	No
A. pisum	ACYPI007560-RA_exon5::ACYPI087927-RA_exon1	GL349654-670705::GL350269-43786	ACYPI007560|ACYPI007560-RA	ACYPI087927|ACYPI087927-RA	20/17	44/47	13	37	No
A. pisum	ACYPI006424-RA_exon3::ACYPI50167-RA_exon10	GL349719-532656::GL350291-42539	ACYPI006424|ACYPI006424-RA	ACYPI50167|ACYPI50167-RA	20/16	38/48	3	10	Donor
A. pisum	ACYPI006424-RA_exon3::ACYPI069876-RA_exon5	GL349719-532656::GL350291-203794	ACYPI006424|ACYPI006424-RA	ACYPI069876|ACYPI069876-RA	21/20	38/48	1	21	Donor
A. pisum	ACYPI005802-RA_exon9::ACYPI38039-RA_exon2	GL349656+499027::GL350291-334205	ACYPI005802|ACYPI005802-RA	ACYPI38039|ACYPI38039-RA	10/3	41/48	3	375	Both
A. pisum	ACYPI001076-RA_exon1::ACYPI086141-RA_exon2	GL349665-1147925::GL349737+178591	ACYPI001076|ACYPI001076-RA	ACYPI086141|ACYPI086141-RA	19/9	45/45	1	259	Both
A. pisum	ACYPI008839-RA_exon7::ACYPI070352-RA_exon2	GL349744+400919::GL365315+482	ACYPI008839|ACYPI008839-RA	ACYPI070352|ACYPI070352-RA	20/13	45/47	9	82	No
A. pisum	ACYPI52065-RA_exon2::ACYPI002533-RA_exon2	GL350124-44326::GL349974+44710	ACYPI52065|ACYPI52065-RA	ACYPI002533|ACYPI002533-RA	20/14	44/46	12	28	No
A. pisum	ACYPI40872-RA_exon4::ACYPI008094-RA_exon1	GL349770-370478::GL350661+38032	ACYPI40872|ACYPI40872-RA	ACYPI008094|ACYPI008094-RA	17/12	45/44	9	48	No
A. pisum	ACYPI39661-RA_exon2::ACYPI087705-RA_exon3	GL350024+220159::GL350130-244581	ACYPI39661|ACYPI39661-RA	ACYPI087705|ACYPI087705-RA	20/10	47/23	4	48	Donor
A. pisum	ACYPI006424-RA_exon3::ACYPI50172-RA_exon3	GL349719-532656::GL350291-7929	ACYPI006424|ACYPI006424-RA	ACYPI50172|ACYPI50172-RA	19/7	34/47	1	11	Both
A. pisum	ACYPI56127-RA_exon6::ACYPI55254-RA_exon9	GL349790+186214::GL349836-24207	ACYPI56127|ACYPI56127-RA	ACYPI55254|ACYPI55254-RA	14/10	47/33	7	10	No
A. pisum	ACYPI25664-RA_exon29::ACYPI009146-RA_exon2	GL349698-682242::GL349756+459473	ACYPI25664|ACYPI25664-RA	ACYPI009146|ACYPI009146-RA	19/18	48/44	14	226	Acceptor
A. pisum	ACYPI070063-RA_exon1::ACYPI087758-RA_exon5	GL349854-227846::GL350209-85004	ACYPI070063|ACYPI070063-RA	ACYPI087758|ACYPI087758-RA	19/11	34/45	7	4	No
A. pisum	ACYPI066811-RA_exon12::ACYPI082787-RA_exon1	GL349704-652679::GL350258+139135	ACYPI066811|ACYPI066811-RA	ACYPI082787|ACYPI082787-RA	13/11	47/41	8	26	No
A. pisum	ACYPI001085-RA_exon2::ACYPI002723-RA_exon2	GL349962-321145::GL349850+298544	ACYPI001085|ACYPI001085-RA	ACYPI002723|ACYPI002723-RA	18/12	46/46	8	53	Both
A. pisum	ACYPI006424-RA_exon3::ACYPI39690-RA_exon2	GL349719-532656::GL350291-119304	ACYPI006424|ACYPI006424-RA	ACYPI39690|ACYPI39690-RA	18/11	34/45	1	7	Donor
A. pisum	ACYPI005305-RA_exon7::ACYPI31216-RA_exon2	GL349906-299092::GL349838+552345	ACYPI005305|ACYPI005305-RA	ACYPI31216|ACYPI31216-RA	17/14	44/43	12	23	No
A. pisum	ACYPI004791-RA_exon5::ACYPI087969-RA_exon2	GL349693+970619::GL349658+563843	ACYPI004791|ACYPI004791-RA	ACYPI087969|ACYPI087969-RA	18/16	45/41	2	137	Donor
A. pisum	ACYPI004791-RA_exon5::ACYPI081487-RA_exon4	GL349693+970619::GL351110-969	ACYPI004791|ACYPI004791-RA	ACYPI081487|ACYPI081487-RA	18/16	45/41	2	133	Donor
A. pisum	ACYPI004791-RA_exon5::ACYPI072298-RA_exon2	GL349693+970619::GL349796-883230	ACYPI004791|ACYPI004791-RA	ACYPI072298|ACYPI072298-RA	18/16	45/41	2	137	Donor
A. pisum	ACYPI20865-RA_exon2::ACYPI007965-RA_exon2	GL349637-1741142::GL350964+19904	ACYPI20865|ACYPI20865-RA	ACYPI007965|ACYPI007965-RA	18/11	31/44	10	39	No
A. pisum	ACYPI006424-RA_exon3::ACYPI39689-RA_exon3	GL349719-532656::GL350291-139065	ACYPI006424|ACYPI006424-RA	ACYPI39689|ACYPI39689-RA	17/15	37/46	2	13	Donor
A. pisum	ACYPI006424-RA_exon3::ACYPI38046-RA_exon3	GL349719-532656::GL350291-236737	ACYPI006424|ACYPI006424-RA	ACYPI38046|ACYPI38046-RA	16/10	30/48	3	14	Both
A. pisum	ACYPI084169-RA_exon2::ACYPI089359-RA_exon1	GL349637-628145::GL357690-758	ACYPI084169|ACYPI084169-RA	ACYPI089359|ACYPI089359-RA	11/9	47/27	4	60	No
A. pisum	ACYPI071610-RA_exon2::ACYPI007905-RA_exon3	GL350098+148466::GL349622-2240401	ACYPI071610|ACYPI071610-RA	ACYPI007905|ACYPI007905-RA	13/9	43/29	3	81	Acceptor
A. pisum	ACYPI34963-RA_exon3::ACYPI086676-RA_exon1	GL349630+2509097::GL349630+2432106	ACYPI34963|ACYPI34963-RA	ACYPI086676|ACYPI086676-RA	15/10	48/45	8	22	No
A. pisum	ACYPI086572-RA_exon3::ACYPI060796-RA_exon3	GL349712-554552::GL349712-208826	ACYPI086572|ACYPI086572-RA	ACYPI060796|ACYPI060796-RA	14/10	47/47	9	20	Acceptor
A. pisum	ACYPI086572-RA_exon3::ACYPI006885-RA_exon2	GL349712-554552::GL349712-311026	ACYPI086572|ACYPI086572-RA	ACYPI006885|ACYPI006885-RA	14/10	47/47	9	49	Acceptor
A. pisum	ACYPI002436-RA_exon4::ACYPI002188-RA_exon2	GL349906+287943::GL349641+1014290	ACYPI002436|ACYPI002436-RA	ACYPI002188|ACYPI002188-RA	16/14	44/37	2	31	Donor
A. pisum	ACYPI084169-RA_exon2::ACYPI34342-RA_exon3	GL349637-628145::GL351082+14738	ACYPI084169|ACYPI084169-RA	ACYPI34342|ACYPI34342-RA	10/8	47/20	3	2	Acceptor
A. pisum	ACYPI083843-RA_exon1::ACYPI005098-RA_exon1	GL350240-154071::GL350596-196417	ACYPI083843|ACYPI083843-RA	ACYPI005098|ACYPI005098-RA	12/10	39/45	7	171	Donor
A. pisum	ACYPI073546-RA_exon1::ACYPI082299-RA_exon3	GL350527-360858::GL349826-559001	ACYPI073546|ACYPI073546-RA	ACYPI082299|ACYPI082299-RA	16/13	45/47	2	36	Acceptor
A. pisum	ACYPI009715-RA_exon3::ACYPI081394-RA_exon5	GL350286-117092::GL355665+4478	ACYPI009715|ACYPI009715-RA	ACYPI081394|ACYPI081394-RA	14/7	36/32	6	2390	Both
A. pisum	ACYPI006424-RA_exon3::ACYPI066707-RA_exon3	GL349719-532656::GL350291-300177	ACYPI006424|ACYPI006424-RA	ACYPI066707|ACYPI066707-RA	15/11	38/47	1	15	Donor
A. pisum	ACYPI004802-RA_exon3::ACYPI080496-RA_exon1	GL349699-1006037::GL349878-173763	ACYPI004802|ACYPI004802-RA	ACYPI080496|ACYPI080496-RA	13/12	48/47	11	63	No
A. pisum	ACYPI23131-RA_exon3::ACYPI23134-RA_exon2	GL349799-392575::GL349930-477735	ACYPI23131|ACYPI23131-RA	ACYPI23134|ACYPI23134-RA	15/11	40/38	10	19	Donor
A. pisum	ACYPI087705-RA_exon3::ACYPI39661-RA_exon2	GL350130-244438::GL350024+220016	ACYPI087705|ACYPI087705-RA	ACYPI39661|ACYPI39661-RA	15/9	47/23	1	15	Both
A. pisum	ACYPI002250-RA_exon6::ACYPI065159-RA_exon1	GL351045-1691::GL351045-92719	ACYPI002250|ACYPI002250-RA	ACYPI065159|ACYPI065159-RA	13/10	42/47	8	22	No
A. pisum	ACYPI081394-RA_exon2::ACYPI009715-RA_exon6	GL355665+3266::GL350286-115880	ACYPI081394|ACYPI081394-RA	ACYPI009715|ACYPI009715-RA	14/7	36/32	6	2582	Both
A. pisum	ACYPI001014-RA_exon9::ACYPI086610-RA_exon1	GL349624-1152055::GL349635+1004926	ACYPI001014|ACYPI001014-RA	ACYPI086610|ACYPI086610-RA	12/11	43/46	11	175	No
A. pisum	ACYPI006424-RA_exon3::ACYPI39689-RA_exon6	GL349719-532656::GL350291-120849	ACYPI006424|ACYPI006424-RA	ACYPI39689|ACYPI39689-RA	14/11	34/48	1	13	Donor
A. pisum	ACYPI006424-RA_exon3::ACYPI38040-RA_exon4	GL349719-532656::GL350291-326772	ACYPI006424|ACYPI006424-RA	ACYPI38040|ACYPI38040-RA	14/8	33/46	1	11	Donor
A. pisum	ACYPI37137-RA_exon2::ACYPI002676-RA_exon2	GL350732-8458::GL350616-113790	ACYPI37137|ACYPI37137-RA	ACYPI002676|ACYPI002676-RA	14/12	44/42	8	20	Donor
A. pisum	ACYPI37137-RA_exon2::ACYPI084120-RA_exon2	GL350732-8458::GL350616-7532	ACYPI37137|ACYPI37137-RA	ACYPI084120|ACYPI084120-RA	14/12	44/42	8	14	Donor
A. pisum	ACYPI28373-RA_exon4::ACYPI54651-RA_exon2	GL349635+1023882::GL349635+949496	ACYPI28373|ACYPI28373-RA	ACYPI54651|ACYPI54651-RA	12/11	46/48	7	36	No
A. pisum	ACYPI22897-RA_exon3::ACYPI22899-RA_exon2	GL349802+716852::GL349784+1014908	ACYPI22897|ACYPI22897-RA	ACYPI22899|ACYPI22899-RA	14/7	46/44	7	23	No
A. pisum	ACYPI088303-RA_exon2::ACYPI087887-RA_exon2	GL353560-12743::GL350255+26893	ACYPI088303|ACYPI088303-RA	ACYPI087887|ACYPI087887-RA	14/10	41/42	7	9	No
A. pisum	ACYPI083693-RA_exon2::ACYPI086610-RA_exon1	GL349635+1017688::GL349635+1004926	ACYPI083693|ACYPI083693-RA	ACYPI086610|ACYPI086610-RA	12/11	43/46	11	124	No
A. pisum	ACYPI008818-RA_exon2::ACYPI082847-RA_exon1	GL349803+479584::GL350517-209353	ACYPI008818|ACYPI008818-RA	ACYPI082847|ACYPI082847-RA	6/6	48/43	3	23	No
A. pisum	ACYPI006424-RA_exon3::ACYPI50167-RA_exon6	GL349719-532656::GL350291-45443	ACYPI006424|ACYPI006424-RA	ACYPI50167|ACYPI50167-RA	13/11	34/44	1	8	Donor
A. pisum	ACYPI006424-RA_exon3::ACYPI087985-RA_exon3	GL349719-532656::GL350291-276359	ACYPI006424|ACYPI006424-RA	ACYPI087985|ACYPI087985-RA	13/12	38/47	1	11	Donor
A. pisum	ACYPI006424-RA_exon3::ACYPI087985-RA_exon2	GL349719-532656::GL350291-278295	ACYPI006424|ACYPI006424-RA	ACYPI087985|ACYPI087985-RA	13/11	35/47	2	11	Donor
A. pisum	ACYPI006424-RA_exon3::ACYPI082238-RA_exon3	GL349719-532656::GL350291-222098	ACYPI006424|ACYPI006424-RA	ACYPI082238|ACYPI082238-RA	13/12	39/48	1	22	Donor
A. pisum	ACYPI003817-RA_exon1::ACYPI072914-RA_exon2	GL351123-26545::GL349854+148368	ACYPI003817|ACYPI003817-RA	ACYPI072914|ACYPI072914-RA	13/8	40/32	2	12	Donor
A. pisum	ACYPI087356-RA_exon5::ACYPI004339-RA_exon21	GL350678-8181::GL350301+73775	ACYPI087356|ACYPI087356-RA	ACYPI004339|ACYPI004339-RA	10/7	48/34	1	40	Acceptor
A. pisum	ACYPI086809-RA_exon2::ACYPI070489-RA_exon3	GL350488+48479::GL350961-21717	ACYPI086809|ACYPI086809-RA	ACYPI070489|ACYPI070489-RA	13/10	36/45	8	20	Both
A. pisum	ACYPI080795-RA_exon2::ACYPI072914-RA_exon2	GL350110+14568::GL349854+148368	ACYPI080795|ACYPI080795-RA	ACYPI072914|ACYPI072914-RA	13/8	40/32	2	2	Donor
A. pisum	ACYPI068501-RA_exon2::ACYPI085005-RA_exon1	GL350908+112202::GL350908+30100	ACYPI068501|ACYPI068501-RA	ACYPI085005|ACYPI085005-RA	8/5	47/48	5	23	No
A. pisum	ACYPI006424-RA_exon3::ACYPI073012-RA_exon6	GL349719-532656::GL350291-54198	ACYPI006424|ACYPI006424-RA	ACYPI073012|ACYPI073012-RA	12/9	36/44	1	13	Donor
A. pisum	ACYPI006424-RA_exon3::ACYPI068171-RA_exon1	GL349719-532656::GL350053+5203	ACYPI006424|ACYPI006424-RA	ACYPI068171|ACYPI068171-RA	12/10	34/47	1	11	Donor
A. pisum	ACYPI006424-RA_exon3::ACYPI063216-RA_exon3	GL349719-532656::GL350291-269348	ACYPI006424|ACYPI006424-RA	ACYPI063216|ACYPI063216-RA	12/8	34/47	3	7	Both
A. pisum	ACYPI56127-RA_exon6::ACYPI064116-RA_exon2	GL349790+186214::GL349622+863758	ACYPI56127|ACYPI56127-RA	ACYPI064116|ACYPI064116-RA	12/9	42/37	8	15	Acceptor
A. pisum	ACYPI56127-RA_exon4::ACYPI064116-RA_exon2	GL349790+184182::GL349622+863758	ACYPI56127|ACYPI56127-RA	ACYPI064116|ACYPI064116-RA	12/9	42/37	2	5	Acceptor
A. pisum	ACYPI49174-RA_exon1::ACYPI087452-RA_exon2	GL350238-128651::GL349859-557636	ACYPI49174|ACYPI49174-RA	ACYPI087452|ACYPI087452-RA	10/9	20/45	4	10	Both
A. pisum	ACYPI43718-RA_exon1::ACYPI20302-RA_exon2	GL350118+245412::GL350118+89639	ACYPI43718|ACYPI43718-RA	ACYPI20302|ACYPI20302-RA	9/8	30/44	6	141	Acceptor
A. pisum	ACYPI087454-RA_exon1::ACYPI51257-RA_exon2	GL350123-471400::GL350140-18511	ACYPI087454|ACYPI087454-RA	ACYPI51257|ACYPI51257-RA	11/6	39/34	2	65	Both
A. pisum	ACYPI087454-RA_exon1::ACYPI086982-RA_exon2	GL350123-471400::GL349990-94286	ACYPI087454|ACYPI087454-RA	ACYPI086982|ACYPI086982-RA	11/6	39/34	2	25	Both
A. pisum	ACYPI087454-RA_exon1::ACYPI086169-RA_exon2	GL350123-471400::GL349990-241	ACYPI087454|ACYPI087454-RA	ACYPI086169|ACYPI086169-RA	11/6	39/34	2	7	Both
A. pisum	ACYPI085547-RA_exon1::ACYPI087452-RA_exon2	GL350127-108238::GL349859-557636	ACYPI085547|ACYPI085547-RA	ACYPI087452|ACYPI087452-RA	10/9	20/45	4	11	Both
A. pisum	ACYPI084470-RA_exon1::ACYPI063394-RA_exon59	GL368970+614::GL349638+98606	ACYPI084470|ACYPI084470-RA	ACYPI063394|ACYPI063394-RA	10/8	34/41	4	589	Acceptor
A. pisum	ACYPI008229-RA_exon6::ACYPI006902-RA_exon5	GL350179-169257::GL350231-188626	ACYPI008229|ACYPI008229-RA	ACYPI006902|ACYPI006902-RA	7/3	22/45	2	265	Both
A. pisum	ACYPI006424-RA_exon3::ACYPI50170-RA_exon2	GL349719-532656::GL350291-29090	ACYPI006424|ACYPI006424-RA	ACYPI50170|ACYPI50170-RA	11/6	34/48	1	11	Both
A. pisum	ACYPI006424-RA_exon3::ACYPI42325-RA_exon2	GL349719-532656::GL350385+9761	ACYPI006424|ACYPI006424-RA	ACYPI42325|ACYPI42325-RA	11/10	35/44	1	6	Donor
A. pisum	ACYPI006424-RA_exon3::ACYPI082238-RA_exon2	GL349719-532656::GL350291-223140	ACYPI006424|ACYPI006424-RA	ACYPI082238|ACYPI082238-RA	11/9	38/48	1	17	Donor
A. pisum	ACYPI006424-RA_exon3::ACYPI080772-RA_exon2	GL349719-532656::GL350291-195704	ACYPI006424|ACYPI006424-RA	ACYPI080772|ACYPI080772-RA	11/11	38/48	1	11	Both
A. pisum	ACYPI087454-RA_exon1::ACYPI008832-RA_exon11	GL350123-471400::GL350072-54036	ACYPI087454|ACYPI087454-RA	ACYPI008832|ACYPI008832-RA	10/6	39/31	3	19	Donor
A. pisum	ACYPI087454-RA_exon1::ACYPI30967-RA_exon2	GL350123-471400::GL349644-1142711	ACYPI087454|ACYPI087454-RA	ACYPI30967|ACYPI30967-RA	10/6	39/31	3	23	Donor
A. pisum	ACYPI087454-RA_exon1::ACYPI086710-RA_exon2	GL350123-471400::GL351458+3648	ACYPI087454|ACYPI087454-RA	ACYPI086710|ACYPI086710-RA	10/6	39/31	3	11	Donor
A. pisum	ACYPI087454-RA_exon1::ACYPI085138-RA_exon2	GL350123-471400::GL350228-248844	ACYPI087454|ACYPI087454-RA	ACYPI085138|ACYPI085138-RA	10/6	39/31	3	58	Both
A. pisum	ACYPI087454-RA_exon1::ACYPI080771-RA_exon3	GL350123-471400::GL361000-70	ACYPI087454|ACYPI087454-RA	ACYPI080771|ACYPI080771-RA	10/6	39/31	3	11	Donor
A. pisum	ACYPI087454-RA_exon1::ACYPI068148-RA_exon2	GL350123-471400::GL358479-597	ACYPI087454|ACYPI087454-RA	ACYPI068148|ACYPI068148-RA	10/6	39/31	3	11	Donor
A. pisum	ACYPI087454-RA_exon1::ACYPI064448-RA_exon2	GL350123-471400::GL350633+132536	ACYPI087454|ACYPI087454-RA	ACYPI064448|ACYPI064448-RA	10/6	39/31	3	9	Donor
A. pisum	ACYPI073784-RA_exon2::ACYPI004976-RA_exon4	GL349732-554466::GL349684+760421	ACYPI073784|ACYPI073784-RA	ACYPI004976|ACYPI004976-RA	11/10	44/43	8	11	Both
A. pisum	ACYPI071046-RA_exon1::ACYPI004141-RA_exon2	GL349858+442514::GL350196+60220	ACYPI071046|ACYPI071046-RA	ACYPI004141|ACYPI004141-RA	11/9	44/46	9	99	Acceptor
A. pisum	ACYPI060848-RA_exon2::ACYPI008386-RA_exon4	GL371948-714::GL349707-540045	ACYPI060848|ACYPI060848-RA	ACYPI008386|ACYPI008386-RA	9/8	44/47	7	42	Both
A. pisum	ACYPI007748-RA_exon2::ACYPI55092-RA_exon1	GL350110+94237::GL350735+16896	ACYPI007748|ACYPI007748-RA	ACYPI55092|ACYPI55092-RA	6/4	44/20	1	11	Donor
A. pisum	ACYPI006741-RA_exon9::ACYPI000092-RA_exon2	GL349652-131996::GL349652-233280	ACYPI006741|ACYPI006741-RA	ACYPI000092|ACYPI000092-RA	10/6	20/43	1	98	Both
A. pisum	ACYPI006424-RA_exon3::ACYPI084483-RA_exon2	GL349719-532656::GL350291-34358	ACYPI006424|ACYPI006424-RA	ACYPI084483|ACYPI084483-RA	10/8	39/44	2	11	Donor
A. pisum	ACYPI006424-RA_exon3::ACYPI080302-RA_exon2	GL349719-532656::GL350291-231519	ACYPI006424|ACYPI006424-RA	ACYPI080302|ACYPI080302-RA	10/7	37/38	1	12	Donor
A. pisum	ACYPI006424-RA_exon3::ACYPI066707-RA_exon4	GL349719-532656::GL350291-298556	ACYPI006424|ACYPI006424-RA	ACYPI066707|ACYPI066707-RA	9/8	35/44	1	14	Both
A. pisum	ACYPI005741-RA_exon2::ACYPI086108-RA_exon1	GL349711+416174::GL349698-1933902	ACYPI005741|ACYPI005741-RA	ACYPI086108|ACYPI086108-RA	10/10	48/39	6	11	No
A. pisum	ACYPI31290-RA_exon4::ACYPI45792-RA_exon4	GL350119+70191::GL349823+362525	ACYPI31290|ACYPI31290-RA	ACYPI45792|ACYPI45792-RA	10/7	42/32	1	5	Donor
A. pisum	ACYPI28344-RA_exon5::ACYPI086715-RA_exon1	GL353665+7576::GL349892-237093	ACYPI28344|ACYPI28344-RA	ACYPI086715|ACYPI086715-RA	8/6	43/44	3	19	No
A. pisum	ACYPI28344-RA_exon1::ACYPI086715-RA_exon1	GL353665+852::GL349892-237093	ACYPI28344|ACYPI28344-RA	ACYPI086715|ACYPI086715-RA	8/6	43/44	3	14	No
A. pisum	ACYPI088531-RA_exon1::ACYPI000584-RA_exon2	GL349780+328495::GL350054+270142	ACYPI088531|ACYPI088531-RA	ACYPI000584|ACYPI000584-RA	10/9	46/42	7	17	Both
A. pisum	ACYPI087454-RA_exon1::ACYPI060981-RA_exon2	GL350123-471400::GL349631-1017318	ACYPI087454|ACYPI087454-RA	ACYPI060981|ACYPI060981-RA	9/5	39/46	2	17	Donor
A. pisum	ACYPI087454-RA_exon1::ACYPI21392-RA_exon2	GL350123-471400::GL349631-1006853	ACYPI087454|ACYPI087454-RA	ACYPI21392|ACYPI21392-RA	9/5	39/46	2	16	Donor
A. pisum	ACYPI084796-RA_exon3::ACYPI39787-RA_exon1	GL349916+36115::GL350610+10155	ACYPI084796|ACYPI084796-RA	ACYPI39787|ACYPI39787-RA	10/7	47/27	4	22	No
A. pisum	ACYPI071368-RA_exon1::ACYPI060765-RA_exon2	GL349655+890283::GL349724-1085690	ACYPI071368|ACYPI071368-RA	ACYPI060765|ACYPI060765-RA	8/7	40/45	5	28	Both
A. pisum	ACYPI069331-RA_exon1::ACYPI30377-RA_exon2	GL349922-65674::GL350334+30315	ACYPI069331|ACYPI069331-RA	ACYPI30377|ACYPI30377-RA	8/8	47/26	6	11	Donor
A. pisum	ACYPI006424-RA_exon3::ACYPI38043-RA_exon2	GL349719-532656::GL350291-291519	ACYPI006424|ACYPI006424-RA	ACYPI38043|ACYPI38043-RA	9/5	35/45	1	10	Donor
A. pisum	ACYPI006424-RA_exon3::ACYPI086889-RA_exon3	GL349719-532656::GL350291-314177	ACYPI006424|ACYPI006424-RA	ACYPI086889|ACYPI086889-RA	9/6	37/47	2	6	Donor
A. pisum	ACYPI30626-RA_exon1::ACYPI006798-RA_exon3	GL349711-24992::GL349737+248919	ACYPI30626|ACYPI30626-RA	ACYPI006798|ACYPI006798-RA	9/5	40/45	4	209	Both
A. pisum	ACYPI25074-RA_exon2::ACYPI000045-RA_exon4	GL349743-482054::GL349862-200834	ACYPI25074|ACYPI25074-RA	ACYPI000045|ACYPI000045-RA	9/8	34/44	7	78	Both
A. pisum	ACYPI23963-RA_exon3::ACYPI50707-RA_exon3	GL350089+296307::GL349633+1091443	ACYPI23963|ACYPI23963-RA	ACYPI50707|ACYPI50707-RA	9/9	46/41	8	14	No
A. pisum	ACYPI22605-RA_exon5::ACYPI007868-RA_exon1	GL349708+472266::GL349779-27916	ACYPI22605|ACYPI22605-RA	ACYPI007868|ACYPI007868-RA	9/5	27/44	3	57	Donor
A. pisum	ACYPI087089-RA_exon14::ACYPI30734-RA_exon3	GL350144-252129::GL349692-275024	ACYPI087089|ACYPI087089-RA	ACYPI30734|ACYPI30734-RA	9/8	48/34	8	145	Donor
A. pisum	ACYPI086040-RA_exon1::ACYPI007868-RA_exon1	GL349708-534687::GL349779-27916	ACYPI086040|ACYPI086040-RA	ACYPI007868|ACYPI007868-RA	9/5	27/44	3	22	No
A. pisum	ACYPI060559-RA_exon3::ACYPI003756-RA_exon6	GL350022-191430::GL349938+601539	ACYPI060559|ACYPI060559-RA	ACYPI003756|ACYPI003756-RA	8/3	31/35	1	686	Both
A. pisum	ACYPI010087-RA_exon4::ACYPI003756-RA_exon6	GL350170-83966::GL349938+601539	ACYPI010087|ACYPI010087-RA	ACYPI003756|ACYPI003756-RA	8/3	31/35	1	588	Both
A. pisum	ACYPI55395-RA_exon2::ACYPI009801-RA_exon1	GL349689-523789::GL349735+358168	ACYPI55395|ACYPI55395-RA	ACYPI009801|ACYPI009801-RA	8/6	41/39	6	75	No
A. pisum	ACYPI40497-RA_exon3::ACYPI000335-RA_exon2	GL349745+70897::GL349966-28678	ACYPI40497|ACYPI40497-RA	ACYPI000335|ACYPI000335-RA	8/6	33/23	6	68	Acceptor
A. pisum	ACYPI32459-RA_exon3::ACYPI45525-RA_exon2	GL350263+204642::GL349685+187909	ACYPI32459|ACYPI32459-RA	ACYPI45525|ACYPI45525-RA	8/6	41/42	6	18	Donor
A. pisum	ACYPI26989-RA_exon5::ACYPI000335-RA_exon2	GL349789-256472::GL349966-28678	ACYPI26989|ACYPI26989-RA	ACYPI000335|ACYPI000335-RA	8/6	33/23	6	68	Acceptor
A. pisum	ACYPI23481-RA_exon2::ACYPI006721-RA_exon5	GL350658+148901::GL350658+203993	ACYPI23481|ACYPI23481-RA	ACYPI006721|ACYPI006721-RA	8/7	46/20	4	111	Both
A. pisum	ACYPI089132-RA_exon2::ACYPI000335-RA_exon2	GL349662-956297::GL349966-28678	ACYPI089132|ACYPI089132-RA	ACYPI000335|ACYPI000335-RA	8/6	33/23	6	68	Acceptor
A. pisum	ACYPI088101-RA_exon2::ACYPI000335-RA_exon2	GL350688-71529::GL349966-28678	ACYPI088101|ACYPI088101-RA	ACYPI000335|ACYPI000335-RA	8/6	33/23	6	68	Acceptor
A. pisum	ACYPI087454-RA_exon1::ACYPI085832-RA_exon2	GL350123-471400::GL350228-256016	ACYPI087454|ACYPI087454-RA	ACYPI085832|ACYPI085832-RA	7/3	39/24	2	39	Both
A. pisum	ACYPI087454-RA_exon1::ACYPI081491-RA_exon2	GL350123-471400::GL350228-252444	ACYPI087454|ACYPI087454-RA	ACYPI081491|ACYPI081491-RA	7/3	39/24	2	38	Both
A. pisum	ACYPI087356-RA_exon5::ACYPI006078-RA_exon9	GL350678-8181::GL349931-16130	ACYPI087356|ACYPI087356-RA	ACYPI006078|ACYPI006078-RA	6/5	48/31	1	29	Acceptor
A. pisum	ACYPI087356-RA_exon5::ACYPI000554-RA_exon8	GL350678-8181::GL350301+22179	ACYPI087356|ACYPI087356-RA	ACYPI000554|ACYPI000554-RA	6/5	48/31	1	19	Acceptor
A. pisum	ACYPI086455-RA_exon1::ACYPI003723-RA_exon1	GL349945-448403::GL349697+795828	ACYPI086455|ACYPI086455-RA	ACYPI003723|ACYPI003723-RA	8/7	47/38	3	15	Donor
A. pisum	ACYPI085742-RA_exon1::ACYPI071995-RA_exon1	GL349741+283533::GL350520-154523	ACYPI085742|ACYPI085742-RA	ACYPI071995|ACYPI071995-RA	8/6	41/41	1	1061	No
A. pisum	ACYPI085052-RA_exon1::ACYPI000335-RA_exon2	GL350066+363119::GL349966-28678	ACYPI085052|ACYPI085052-RA	ACYPI000335|ACYPI000335-RA	8/6	33/23	6	68	Acceptor
A. pisum	ACYPI084486-RA_exon1::ACYPI000335-RA_exon2	GL357705+551::GL349966-28678	ACYPI084486|ACYPI084486-RA	ACYPI000335|ACYPI000335-RA	8/6	33/23	6	68	Acceptor
A. pisum	ACYPI084471-RA_exon3::ACYPI000335-RA_exon2	GL349718-399714::GL349966-28678	ACYPI084471|ACYPI084471-RA	ACYPI000335|ACYPI000335-RA	8/6	33/23	6	68	Acceptor
A. pisum	ACYPI084470-RA_exon6::ACYPI063394-RA_exon59	GL368970+4856::GL349638+98606	ACYPI084470|ACYPI084470-RA	ACYPI063394|ACYPI063394-RA	8/6	48/40	4	571	Acceptor
A. pisum	ACYPI084433-RA_exon1::ACYPI000335-RA_exon2	GL349733-317932::GL349966-28678	ACYPI084433|ACYPI084433-RA	ACYPI000335|ACYPI000335-RA	8/6	33/23	6	68	Acceptor
A. pisum	ACYPI084319-RA_exon3::ACYPI000335-RA_exon2	GL349893-143350::GL349966-28678	ACYPI084319|ACYPI084319-RA	ACYPI000335|ACYPI000335-RA	8/6	33/23	6	68	Acceptor
A. pisum	ACYPI082862-RA_exon2::ACYPI27132-RA_exon21	GL350108-177177::GL349758+483241	ACYPI082862|ACYPI082862-RA	ACYPI27132|ACYPI27132-RA	8/7	43/38	4	19	Both
A. pisum	ACYPI082384-RA_exon1::ACYPI000335-RA_exon2	GL352163+962::GL349966-28678	ACYPI082384|ACYPI082384-RA	ACYPI000335|ACYPI000335-RA	8/6	33/23	6	68	Acceptor
A. pisum	ACYPI071909-RA_exon2::ACYPI24720-RA_exon1	GL349863+30302::GL350326-55425	ACYPI071909|ACYPI071909-RA	ACYPI24720|ACYPI24720-RA	8/5	21/41	1	39	No
A. pisum	ACYPI071613-RA_exon2::ACYPI24720-RA_exon1	GL349730-52651::GL350326-55425	ACYPI071613|ACYPI071613-RA	ACYPI24720|ACYPI24720-RA	8/5	22/36	1	39	No
A. pisum	ACYPI071572-RA_exon1::ACYPI000335-RA_exon2	GL349882-130221::GL349966-28678	ACYPI071572|ACYPI071572-RA	ACYPI000335|ACYPI000335-RA	8/6	33/23	6	68	Acceptor
A. pisum	ACYPI071493-RA_exon1::ACYPI066039-RA_exon3	GL352793+745::GL349640+494948	ACYPI071493|ACYPI071493-RA	ACYPI066039|ACYPI066039-RA	8/8	46/45	7	29	Acceptor
A. pisum	ACYPI071320-RA_exon1::ACYPI000733-RA_exon3	GL351109+27971::GL349756+741749	ACYPI071320|ACYPI071320-RA	ACYPI000733|ACYPI000733-RA	8/5	34/46	4	179	Both
A. pisum	ACYPI060186-RA_exon1::ACYPI20891-RA_exon1	GL365643-1281::GL349718-498687	ACYPI060186|ACYPI060186-RA	ACYPI20891|ACYPI20891-RA	7/7	48/36	3	8	No
A. pisum	ACYPI060186-RA_exon1::ACYPI084293-RA_exon2	GL365643-1281::GL349647+630196	ACYPI060186|ACYPI060186-RA	ACYPI084293|ACYPI084293-RA	7/7	48/36	3	10	No
A. pisum	ACYPI060186-RA_exon1::ACYPI082285-RA_exon2	GL365643-1281::GL356640-442	ACYPI060186|ACYPI060186-RA	ACYPI082285|ACYPI082285-RA	7/7	48/36	3	13	No
A. pisum	ACYPI060186-RA_exon1::ACYPI081322-RA_exon2	GL365643-1281::GL349844+354208	ACYPI060186|ACYPI060186-RA	ACYPI081322|ACYPI081322-RA	7/7	48/36	3	12	No
A. pisum	ACYPI54380-RA_exon6::ACYPI080327-RA_exon1	GL350159+63104::GL349714+468566	ACYPI54380|ACYPI54380-RA	ACYPI080327|ACYPI080327-RA	6/4	47/41	3	23	No
A. pisum	ACYPI003449-RA_exon5::ACYPI40744-RA_exon4	GL349764-516147::GL349954-13153	ACYPI003449|ACYPI003449-RA	ACYPI40744|ACYPI40744-RA	7/7	39/38	3	24	Both
A. pisum	ACYPI003449-RA_exon5::ACYPI085046-RA_exon6	GL349764-516147::GL349781+337111	ACYPI003449|ACYPI003449-RA	ACYPI085046|ACYPI085046-RA	7/7	39/38	3	27	Donor
A. pisum	ACYPI30860-RA_exon2::ACYPI069561-RA_exon2	GL349981-67687::GL349773+613517	ACYPI30860|ACYPI30860-RA	ACYPI069561|ACYPI069561-RA	5/5	46/48	4	8	Both
A. pisum	ACYPI29996-RA_exon2::ACYPI001665-RA_exon3	GL349827+37230::GL349827+256877	ACYPI29996|ACYPI29996-RA	ACYPI001665|ACYPI001665-RA	7/5	46/33	5	30	Acceptor
A. pisum	ACYPI068992-RA_exon1::ACYPI51257-RA_exon6	GL349661+812918::GL350140-16700	ACYPI068992|ACYPI068992-RA	ACYPI51257|ACYPI51257-RA	7/5	24/42	1	2	Both
A. pisum	ACYPI068992-RA_exon1::ACYPI088036-RA_exon2	GL349661+812918::GL350228-257796	ACYPI068992|ACYPI068992-RA	ACYPI088036|ACYPI088036-RA	7/5	24/42	1	3	Donor
A. pisum	ACYPI068992-RA_exon1::ACYPI085832-RA_exon6	GL349661+812918::GL350228-254225	ACYPI068992|ACYPI068992-RA	ACYPI085832|ACYPI085832-RA	7/5	24/42	1	7	Donor
A. pisum	ACYPI068992-RA_exon1::ACYPI085138-RA_exon6	GL349661+812918::GL350228-247062	ACYPI068992|ACYPI068992-RA	ACYPI085138|ACYPI085138-RA	7/5	24/42	1	8	Donor
A. pisum	ACYPI068992-RA_exon1::ACYPI081491-RA_exon6	GL349661+812918::GL350228-250643	ACYPI068992|ACYPI068992-RA	ACYPI081491|ACYPI081491-RA	7/5	24/42	1	6	Donor
A. pisum	ACYPI068888-RA_exon4::ACYPI070489-RA_exon3	GL350488+127638::GL350961-21717	ACYPI068888|ACYPI068888-RA	ACYPI070489|ACYPI070489-RA	7/5	45/25	5	11	Acceptor
A. pisum	ACYPI067677-RA_exon1::ACYPI069561-RA_exon2	GL349773+691673::GL349773+613517	ACYPI067677|ACYPI067677-RA	ACYPI069561|ACYPI069561-RA	5/5	46/48	4	9	Both
A. pisum	ACYPI067303-RA_exon3::ACYPI51257-RA_exon6	GL349661+824611::GL350140-16700	ACYPI067303|ACYPI067303-RA	ACYPI51257|ACYPI51257-RA	7/5	24/42	1	24	Acceptor
A. pisum	ACYPI067303-RA_exon3::ACYPI088036-RA_exon2	GL349661+824611::GL350228-257796	ACYPI067303|ACYPI067303-RA	ACYPI088036|ACYPI088036-RA	7/5	24/42	1	25	No
A. pisum	ACYPI067303-RA_exon3::ACYPI085832-RA_exon6	GL349661+824611::GL350228-254225	ACYPI067303|ACYPI067303-RA	ACYPI085832|ACYPI085832-RA	7/5	24/42	1	29	No
A. pisum	ACYPI067303-RA_exon3::ACYPI085138-RA_exon6	GL349661+824611::GL350228-247062	ACYPI067303|ACYPI067303-RA	ACYPI085138|ACYPI085138-RA	7/5	24/42	1	30	No
A. pisum	ACYPI067303-RA_exon3::ACYPI081491-RA_exon6	GL349661+824611::GL350228-250643	ACYPI067303|ACYPI067303-RA	ACYPI081491|ACYPI081491-RA	7/5	24/42	1	28	No
A. pisum	ACYPI063394-RA_exon40::ACYPI084470-RA_exon6	GL349638+79415::GL368970+4569	ACYPI063394|ACYPI063394-RA	ACYPI084470|ACYPI084470-RA	7/6	43/43	4	84	Donor
A. pisum	ACYPI061703-RA_exon2::ACYPI083117-RA_exon2	GL349806+121696::GL350118-63443	ACYPI061703|ACYPI061703-RA	ACYPI083117|ACYPI083117-RA	7/5	40/35	1	8	No
A. pisum	ACYPI008710-RA_exon4::ACYPI009234-RA_exon6	GL349662+538952::GL349911+226085	ACYPI008710|ACYPI008710-RA	ACYPI009234|ACYPI009234-RA	4/4	30/48	2	14	No
A. pisum	ACYPI008207-RA_exon5::ACYPI009234-RA_exon6	GL349785-316055::GL349911+226085	ACYPI008207|ACYPI008207-RA	ACYPI009234|ACYPI009234-RA	4/4	30/48	2	15	No
A. pisum	ACYPI007685-RA_exon1::ACYPI069365-RA_exon3	GL350818-26267::GL349823+539546	ACYPI007685|ACYPI007685-RA	ACYPI069365|ACYPI069365-RA	5/4	48/33	4	44	Both
A. pisum	ACYPI006952-RA_exon4::ACYPI086877-RA_exon1	GL349948-79697::GL349643-392366	ACYPI006952|ACYPI006952-RA	ACYPI086877|ACYPI086877-RA	6/5	48/38	3	6	No
A. pisum	ACYPI006952-RA_exon3::ACYPI086877-RA_exon1	GL349948-81659::GL349643-392366	ACYPI006952|ACYPI006952-RA	ACYPI086877|ACYPI086877-RA	6/6	48/41	6	5	Donor
A. pisum	ACYPI005276-RA_exon27::ACYPI36894-RA_exon2	GL349815-194985::GL350527+115579	ACYPI005276|ACYPI005276-RA	ACYPI36894|ACYPI36894-RA	6/5	36/46	4	17	No
A. pisum	ACYPI004791-RA_exon5::ACYPI072440-RA_exon3	GL349693+970619::GL349825-21491	ACYPI004791|ACYPI004791-RA	ACYPI072440|ACYPI072440-RA	6/4	45/23	2	124	Donor
A. pisum	ACYPI004452-RA_exon5::ACYPI009234-RA_exon6	GL350123-247618::GL349911+226085	ACYPI004452|ACYPI004452-RA	ACYPI009234|ACYPI009234-RA	4/4	30/48	2	40	Donor
A. pisum	ACYPI48867-RA_exon2::ACYPI001678-RA_exon3	GL351549+237535::GL350228-97574	ACYPI48867|ACYPI48867-RA	ACYPI001678|ACYPI001678-RA	4/4	20/43	2	3	Acceptor
A. pisum	ACYPI002583-RA_exon3::ACYPI007868-RA_exon1	GL350518+123155::GL349779-27916	ACYPI002583|ACYPI002583-RA	ACYPI007868|ACYPI007868-RA	6/5	33/44	1	26	Donor
A. pisum	ACYPI082586-RA_exon6::ACYPI009234-RA_exon6	GL349884-63893::GL349911+226085	ACYPI082586|ACYPI082586-RA	ACYPI009234|ACYPI009234-RA	4/4	30/48	2	14	No
A. pisum	ACYPI082100-RA_exon1::ACYPI060898-RA_exon2	GL349806-398931::GL363889-892	ACYPI082100|ACYPI082100-RA	ACYPI060898|ACYPI060898-RA	6/4	40/36	3	56	No
A. pisum	ACYPI073801-RA_exon3::ACYPI000148-RA_exon2	GL350866-12694::GL349931-90275	ACYPI073801|ACYPI073801-RA	ACYPI000148|ACYPI000148-RA	6/5	43/46	3	248	Both
A. pisum	ACYPI071046-RA_exon1::ACYPI063291-RA_exon2	GL349858+442514::GL349699+262922	ACYPI071046|ACYPI071046-RA	ACYPI063291|ACYPI063291-RA	6/5	33/45	3	119	Acceptor
A. pisum	ACYPI066677-RA_exon8::ACYPI009234-RA_exon6	GL350886-4189::GL349911+226085	ACYPI066677|ACYPI066677-RA	ACYPI009234|ACYPI009234-RA	4/4	30/48	2	14	No
A. pisum	ACYPI001287-RA_exon3::ACYPI064035-RA_exon6	GL349674-1225989::GL350589+148808	ACYPI001287|ACYPI001287-RA	ACYPI064035|ACYPI064035-RA	6/5	41/48	5	48	Both
A. pisum	ACYPI064035-RA_exon3::ACYPI001287-RA_exon6	GL350589+147708::GL349674-1224890	ACYPI064035|ACYPI064035-RA	ACYPI001287|ACYPI001287-RA	6/5	41/48	4	46	Both
A. pisum	ACYPI000105-RA_exon6::ACYPI009234-RA_exon6	GL349884-170385::GL349911+226085	ACYPI000105|ACYPI000105-RA	ACYPI009234|ACYPI009234-RA	4/4	30/48	2	17	No
A. pisum	ACYPI061685-RA_exon4::ACYPI009234-RA_exon6	GL360359+740::GL349911+226085	ACYPI061685|ACYPI061685-RA	ACYPI009234|ACYPI009234-RA	4/4	30/48	2	39	Donor
A. pisum	ACYPI009715-RA_exon4::ACYPI081394-RA_exon5	GL350286-116555::GL355665+4478	ACYPI009715|ACYPI009715-RA	ACYPI081394|ACYPI081394-RA	5/4	37/47	3	538	Both
A. pisum	ACYPI009253-RA_exon5::ACYPI086401-RA_exon1	GL349680-533613::GL369385+50	ACYPI009253|ACYPI009253-RA	ACYPI086401|ACYPI086401-RA	5/5	41/47	2	1502	Donor
A. pisum	ACYPI006803-RA_exon16::ACYPI28102-RA_exon4	GL349736-16525::GL349869+399801	ACYPI006803|ACYPI006803-RA	ACYPI28102|ACYPI28102-RA	4/4	38/37	1	357	Donor
A. pisum	ACYPI005774-RA_exon8::ACYPI26900-RA_exon14	GL349806+284555::GL349706-172198	ACYPI005774|ACYPI005774-RA	ACYPI26900|ACYPI26900-RA	5/4	38/46	2	70	Donor
A. pisum	ACYPI005290-RA_exon4::ACYPI087089-RA_exon1	GL349624+2328590::GL350144-261318	ACYPI005290|ACYPI005290-RA	ACYPI087089|ACYPI087089-RA	5/5	33/32	4	168	No
A. pisum	ACYPI56016-RA_exon1::ACYPI060898-RA_exon2	GL350931+15309::GL363889-892	ACYPI56016|ACYPI56016-RA	ACYPI060898|ACYPI060898-RA	5/3	22/36	2	45	No
A. pisum	ACYPI55400-RA_exon1::ACYPI060898-RA_exon2	GL349879-220730::GL363889-892	ACYPI55400|ACYPI55400-RA	ACYPI060898|ACYPI060898-RA	5/3	22/36	2	45	No
A. pisum	ACYPI003661-RA_exon5::ACYPI001865-RA_exon7	GL349863-412218::GL350967+67977	ACYPI003661|ACYPI003661-RA	ACYPI001865|ACYPI001865-RA	5/5	40/39	4	1195	Both
A. pisum	ACYPI003547-RA_exon1::ACYPI088735-RA_exon3	GL350798-3516::GL350798-49317	ACYPI003547|ACYPI003547-RA	ACYPI088735|ACYPI088735-RA	5/4	33/36	4	17	Both
A. pisum	ACYPI40884-RA_exon13::ACYPI003634-RA_exon6	GL350484-25325::GL350457-38143	ACYPI40884|ACYPI40884-RA	ACYPI003634|ACYPI003634-RA	5/5	44/42	4	266	Acceptor
A. pisum	ACYPI003449-RA_exon5::ACYPI40744-RA_exon3	GL349764-516147::GL349954-13961	ACYPI003449|ACYPI003449-RA	ACYPI40744|ACYPI40744-RA	5/5	39/35	3	24	Both
A. pisum	ACYPI38394-RA_exon3::ACYPI000148-RA_exon2	GL350301+81323::GL349931-90275	ACYPI38394|ACYPI38394-RA	ACYPI000148|ACYPI000148-RA	5/4	24/46	2	242	Acceptor
A. pisum	ACYPI36363-RA_exon1::ACYPI24720-RA_exon1	GL349815-1155320::GL350326-55425	ACYPI36363|ACYPI36363-RA	ACYPI24720|ACYPI24720-RA	5/3	20/36	1	39	No
A. pisum	ACYPI000318-RA_exon3::ACYPI008622-RA_exon5	GL349797-288337::GL350241-33778	ACYPI000318|ACYPI000318-RA	ACYPI008622|ACYPI008622-RA	4/3	21/33	1	239	Both
A. pisum	ACYPI28941-RA_exon4::ACYPI007779-RA_exon2	GL350597-165104::GL349721+66739	ACYPI28941|ACYPI28941-RA	ACYPI007779|ACYPI007779-RA	4/4	24/44	4	40	Acceptor
A. pisum	ACYPI28550-RA_exon3::ACYPI065169-RA_exon5	GL350215-16669::GL349706-83814	ACYPI28550|ACYPI28550-RA	ACYPI065169|ACYPI065169-RA	5/4	45/22	2	12	Both
A. pisum	ACYPI088735-RA_exon1::ACYPI003547-RA_exon3	GL350798-50382::GL350798-2449	ACYPI088735|ACYPI088735-RA	ACYPI003547|ACYPI003547-RA	5/4	33/36	4	17	Both
A. pisum	ACYPI087011-RA_exon1::ACYPI002592-RA_exon2	GL349858+477529::GL350503+121142	ACYPI087011|ACYPI087011-RA	ACYPI002592|ACYPI002592-RA	5/5	42/48	5	288	Donor
A. pisum	ACYPI085250-RA_exon1::ACYPI004067-RA_exon5	GL349670+84826::GL349710-923611	ACYPI085250|ACYPI085250-RA	ACYPI004067|ACYPI004067-RA	5/4	41/22	4	35	Acceptor
A. pisum	ACYPI084430-RA_exon1::ACYPI27507-RA_exon7	GL368539+396::GL350739+28984	ACYPI084430|ACYPI084430-RA	ACYPI27507|ACYPI27507-RA	5/5	45/32	2	5	Both
A. pisum	ACYPI083984-RA_exon1::ACYPI007868-RA_exon1	GL352709+3414::GL349779-27916	ACYPI083984|ACYPI083984-RA	ACYPI007868|ACYPI007868-RA	5/4	20/44	1	14	No
A. pisum	ACYPI082201-RA_exon1::ACYPI41095-RA_exon2	GL350225+38132::GL360996-34	ACYPI082201|ACYPI082201-RA	ACYPI41095|ACYPI41095-RA	4/3	41/20	2	2	Both
A. pisum	ACYPI082011-RA_exon2::ACYPI39042-RA_exon2	GL349940+427368::GL351641+106790	ACYPI082011|ACYPI082011-RA	ACYPI39042|ACYPI39042-RA	5/5	35/46	5	8	No
A. pisum	ACYPI081492-RA_exon4::ACYPI000746-RA_exon3	GL350097+250206::GL350097+147641	ACYPI081492|ACYPI081492-RA	ACYPI000746|ACYPI000746-RA	5/5	48/43	4	25	Both
A. pisum	ACYPI081394-RA_exon3::ACYPI009715-RA_exon6	GL355665+3803::GL350286-115880	ACYPI081394|ACYPI081394-RA	ACYPI009715|ACYPI009715-RA	5/4	37/47	3	718	Both
A. pisum	ACYPI073673-RA_exon2::ACYPI007491-RA_exon2	GL349658-457723::GL349754-678929	ACYPI073673|ACYPI073673-RA	ACYPI007491|ACYPI007491-RA	5/4	40/29	4	34	Both
A. pisum	ACYPI072071-RA_exon4::ACYPI27507-RA_exon7	GL351024+193346::GL350739+28984	ACYPI072071|ACYPI072071-RA	ACYPI27507|ACYPI27507-RA	5/5	45/32	2	273	Both
A. pisum	ACYPI001467-RA_exon3::ACYPI084473-RA_exon2	GL350373-133260::GL349806+554435	ACYPI001467|ACYPI001467-RA	ACYPI084473|ACYPI084473-RA	5/3	33/36	3	3	Donor
A. pisum	ACYPI006850-RA_exon18::ACYPI008180-RA_exon2	GL351785+34992::GL352964-21540	ACYPI006850|ACYPI006850-RA	ACYPI008180|ACYPI008180-RA	4/4	43/39	4	686	Acceptor
A. pisum	ACYPI006803-RA_exon16::ACYPI081225-RA_exon2	GL349736-16525::GL349762+358737	ACYPI006803|ACYPI006803-RA	ACYPI081225|ACYPI081225-RA	4/4	38/37	1	356	Donor
A. pisum	ACYPI006733-RA_exon4::ACYPI084209-RA_exon3	GL350304-124214::GL349637-1551950	ACYPI006733|ACYPI006733-RA	ACYPI084209|ACYPI084209-RA	4/4	46/31	3	4	Donor
A. pisum	ACYPI006424-RA_exon3::ACYPI42325-RA_exon3	GL349719-532656::GL350385+10821	ACYPI006424|ACYPI006424-RA	ACYPI42325|ACYPI42325-RA	4/2	34/46	1	6	Both
A. pisum	ACYPI006424-RA_exon3::ACYPI39689-RA_exon4	GL349719-532656::GL350291-136770	ACYPI006424|ACYPI006424-RA	ACYPI39689|ACYPI39689-RA	4/4	39/45	1	4	Both
A. pisum	ACYPI54892-RA_exon2::ACYPI008810-RA_exon2	GL349645+495282::GL349684-244553	ACYPI54892|ACYPI54892-RA	ACYPI008810|ACYPI008810-RA	3/2	39/36	2	295	Acceptor
A. pisum	ACYPI53701-RA_exon3::ACYPI32530-RA_exon3	GL349697+741883::GL349853-868093	ACYPI53701|ACYPI53701-RA	ACYPI32530|ACYPI32530-RA	4/4	41/21	4	5	No
A. pisum	ACYPI53335-RA_exon2::ACYPI005022-RA_exon2	GL349636+1007702::GL350503-149245	ACYPI53335|ACYPI53335-RA	ACYPI005022|ACYPI005022-RA	4/4	39/38	1	68	Acceptor
A. pisum	ACYPI51936-RA_exon2::ACYPI30488-RA_exon2	GL350168-64515::GL349631-773380	ACYPI51936|ACYPI51936-RA	ACYPI30488|ACYPI30488-RA	3/3	24/31	3	3	No
A. pisum	ACYPI37110-RA_exon2::ACYPI26793-RA_exon2	GL349629-822275::GL349629-936399	ACYPI37110|ACYPI37110-RA	ACYPI26793|ACYPI26793-RA	4/3	29/31	3	5	Acceptor
A. pisum	ACYPI29492-RA_exon1::ACYPI009666-RA_exon7	GL349722-1271442::GL349688+839730	ACYPI29492|ACYPI29492-RA	ACYPI009666|ACYPI009666-RA	4/4	26/38	2	10	Acceptor
A. pisum	ACYPI27470-RA_exon6::ACYPI33837-RA_exon3	GL349674+143928::GL350286-394781	ACYPI27470|ACYPI27470-RA	ACYPI33837|ACYPI33837-RA	4/4	38/31	2	6	Donor
A. pisum	ACYPI27470-RA_exon6::ACYPI066542-RA_exon1	GL349674+143928::GL368426-1544	ACYPI27470|ACYPI27470-RA	ACYPI066542|ACYPI066542-RA	4/4	38/31	2	11	Donor
A. pisum	ACYPI089540-RA_exon3::ACYPI46955-RA_exon5	GL349838+473596::GL349673+868451	ACYPI089540|ACYPI089540-RA	ACYPI46955|ACYPI46955-RA	4/4	41/44	4	34	Donor
A. pisum	ACYPI000261-RA_exon3::ACYPI000338-RA_exon1	GL349850-167350::GL371195-8519	ACYPI000261|ACYPI000261-RA	ACYPI000338|ACYPI000338-RA	4/4	38/46	1	7	Donor
A. pisum	ACYPI087703-RA_exon1::ACYPI35125-RA_exon2	GL349915+419680::GL349915+335229	ACYPI087703|ACYPI087703-RA	ACYPI35125|ACYPI35125-RA	4/4	22/43	4	3	Both
A. pisum	ACYPI085315-RA_exon2::ACYPI002291-RA_exon2	GL350662+74240::GL351268-8154	ACYPI085315|ACYPI085315-RA	ACYPI002291|ACYPI002291-RA	4/4	43/26	2	4	No
A. pisum	ACYPI084800-RA_exon1::ACYPI005022-RA_exon2	GL349967-113::GL350503-149245	ACYPI084800|ACYPI084800-RA	ACYPI005022|ACYPI005022-RA	4/4	39/38	1	70	Acceptor
A. pisum	ACYPI081601-RA_exon1::ACYPI005022-RA_exon2	GL349915-478636::GL350503-149245	ACYPI081601|ACYPI081601-RA	ACYPI005022|ACYPI005022-RA	4/4	39/38	1	70	Acceptor
A. pisum	ACYPI072412-RA_exon1::ACYPI002883-RA_exon11	GL349636-826141::GL349630-2617469	ACYPI072412|ACYPI072412-RA	ACYPI002883|ACYPI002883-RA	4/4	25/37	1	94	Acceptor
A. pisum	ACYPI064042-RA_exon1::ACYPI004106-RA_exon2	GL349871+237000::GL349846+213364	ACYPI064042|ACYPI064042-RA	ACYPI004106|ACYPI004106-RA	4/4	38/36	3	14	Both
A. pisum	ACYPI061423-RA_exon2::ACYPI088979-RA_exon1	GL350060-4844::GL350060-2799	ACYPI061423|ACYPI061423-RA	ACYPI088979|ACYPI088979-RA	3/2	46/20	1	3	No
A. pisum	ACYPI061423-RA_exon2::ACYPI087020-RA_exon1	GL350060-4844::GL350060-1807	ACYPI061423|ACYPI061423-RA	ACYPI087020|ACYPI087020-RA	3/2	46/20	1	3	No
A. pisum	ACYPI061423-RA_exon2::ACYPI085764-RA_exon1	GL350060-4844::GL350060-2303	ACYPI061423|ACYPI061423-RA	ACYPI085764|ACYPI085764-RA	3/2	46/20	1	3	No
A. pisum	ACYPI009676-RA_exon7::ACYPI070582-RA_exon3	GL349833-2849::GL350224+180793	ACYPI009676|ACYPI009676-RA	ACYPI070582|ACYPI070582-RA	3/3	37/33	3	125	Donor
A. pisum	ACYPI009540-RA_exon1::ACYPI27470-RA_exon6	GL349904-796069::GL349674+143883	ACYPI009540|ACYPI009540-RA	ACYPI27470|ACYPI27470-RA	2/2	45/28	1	1	Both
A. pisum	ACYPI008355-RA_exon4::ACYPI34901-RA_exon1	GL349973-67539::GL350650+6402	ACYPI008355|ACYPI008355-RA	ACYPI34901|ACYPI34901-RA	3/3	35/39	3	14	Donor
A. pisum	ACYPI008257-RA_exon11::ACYPI000111-RA_exon2	GL349621-1646095::GL349646+1776313	ACYPI008257|ACYPI008257-RA	ACYPI000111|ACYPI000111-RA	3/3	33/34	2	250	Both
A. pisum	ACYPI006447-RA_exon7::ACYPI006983-RA_exon8	GL349882-135144::GL350454+10639	ACYPI006447|ACYPI006447-RA	ACYPI006983|ACYPI006983-RA	3/3	31/43	2	15	Donor
A. pisum	ACYPI006372-RA_exon5::ACYPI45536-RA_exon2	GL350078+272954::GL349976+9815	ACYPI006372|ACYPI006372-RA	ACYPI45536|ACYPI45536-RA	3/3	39/45	2	24	Acceptor
A. pisum	ACYPI005907-RA_exon3::ACYPI002883-RA_exon11	GL349721-162228::GL349630-2617469	ACYPI005907|ACYPI005907-RA	ACYPI002883|ACYPI002883-RA	3/3	21/37	1	107	Acceptor
A. pisum	ACYPI005393-RA_exon1::ACYPI007854-RA_exon2	GL350606-48563::GL349691-1204751	ACYPI005393|ACYPI005393-RA	ACYPI007854|ACYPI007854-RA	3/3	29/40	1	43	Both
A. pisum	ACYPI000424-RA_exon9::ACYPI084307-RA_exon1	GL349884-75498::GL349727+288494	ACYPI000424|ACYPI000424-RA	ACYPI084307|ACYPI084307-RA	3/3	35/39	1	14	No
A. pisum	ACYPI004235-RA_exon2::ACYPI003484-RA_exon4	GL350420+163611::GL350698-48308	ACYPI004235|ACYPI004235-RA	ACYPI003484|ACYPI003484-RA	3/3	46/40	1	609	Both
A. pisum	ACYPI55788-RA_exon2::ACYPI009320-RA_exon3	GL350596-12751::GL351163+120347	ACYPI55788|ACYPI55788-RA	ACYPI009320|ACYPI009320-RA	3/2	33/34	2	204	Acceptor
A. pisum	ACYPI003954-RA_exon9::ACYPI007694-RA_exon11	GL349832-538204::GL350655+15261	ACYPI003954|ACYPI003954-RA	ACYPI007694|ACYPI007694-RA	2/2	42/38	1	226	Donor
A. pisum	ACYPI003817-RA_exon1::ACYPI002722-RA_exon9	GL351123-26545::GL349736-587396	ACYPI003817|ACYPI003817-RA	ACYPI002722|ACYPI002722-RA	3/3	26/45	1	24	Both
A. pisum	ACYPI47476-RA_exon20::ACYPI060779-RA_exon2	GL350559+50130::GL349624-207678	ACYPI47476|ACYPI47476-RA	ACYPI060779|ACYPI060779-RA	3/3	39/45	3	11	Donor
A. pisum	ACYPI45903-RA_exon4::ACYPI002883-RA_exon11	GL350932-76245::GL349630-2617469	ACYPI45903|ACYPI45903-RA	ACYPI002883|ACYPI002883-RA	3/3	21/37	1	86	Acceptor
A. pisum	ACYPI003484-RA_exon30::ACYPI004235-RA_exon26	GL350698-3038::GL350420+176135	ACYPI003484|ACYPI003484-RA	ACYPI004235|ACYPI004235-RA	3/3	37/26	1	634	Acceptor
A. pisum	ACYPI003484-RA_exon25::ACYPI004235-RA_exon26	GL350698-27268::GL350420+176135	ACYPI003484|ACYPI003484-RA	ACYPI004235|ACYPI004235-RA	3/3	37/26	1	630	Both
A. pisum	ACYPI32459-RA_exon3::ACYPI085718-RA_exon2	GL350263+204642::GL349731+20294	ACYPI32459|ACYPI32459-RA	ACYPI085718|ACYPI085718-RA	3/3	41/29	3	12	Donor
A. pisum	ACYPI32042-RA_exon2::ACYPI063360-RA_exon1	GL349656-718278::GL365959+490	ACYPI32042|ACYPI32042-RA	ACYPI063360|ACYPI063360-RA	3/3	37/41	3	3	No
A. pisum	ACYPI000027-RA_exon3::ACYPI004371-RA_exon6	GL349642+132709::GL349829+72952	ACYPI000027|ACYPI000027-RA	ACYPI004371|ACYPI004371-RA	3/2	48/46	1	423	Both
A. pisum	ACYPI088054-RA_exon1::ACYPI003418-RA_exon2	GL349707-760129::GL349707-673112	ACYPI088054|ACYPI088054-RA	ACYPI003418|ACYPI003418-RA	3/3	29/37	1	570	Both
A. pisum	ACYPI087601-RA_exon1::ACYPI088979-RA_exon1	GL350060-10810::GL350060-2799	ACYPI087601|ACYPI087601-RA	ACYPI088979|ACYPI088979-RA	3/2	46/20	1	3	No
A. pisum	ACYPI087601-RA_exon1::ACYPI087020-RA_exon1	GL350060-10810::GL350060-1807	ACYPI087601|ACYPI087601-RA	ACYPI087020|ACYPI087020-RA	3/2	46/20	1	3	No
A. pisum	ACYPI087601-RA_exon1::ACYPI085764-RA_exon1	GL350060-10810::GL350060-2303	ACYPI087601|ACYPI087601-RA	ACYPI085764|ACYPI085764-RA	3/2	46/20	1	3	No
A. pisum	ACYPI087352-RA_exon1::ACYPI003828-RA_exon2	GL350382-159076::GL350972+50927	ACYPI087352|ACYPI087352-RA	ACYPI003828|ACYPI003828-RA	3/3	27/37	2	109	Both
A. pisum	ACYPI084472-RA_exon2::ACYPI087405-RA_exon4	GL349965-477115::GL350012+247229	ACYPI084472|ACYPI084472-RA	ACYPI087405|ACYPI087405-RA	3/3	34/22	2	25	Acceptor
A. pisum	ACYPI084472-RA_exon2::ACYPI087405-RA_exon2	GL349965-477115::GL350012+241713	ACYPI084472|ACYPI084472-RA	ACYPI087405|ACYPI087405-RA	3/3	34/22	2	59	Acceptor
A. pisum	ACYPI084472-RA_exon2::ACYPI080121-RA_exon3	GL349965-477115::GL349965+413307	ACYPI084472|ACYPI084472-RA	ACYPI080121|ACYPI080121-RA	3/3	34/22	2	28	No
A. pisum	ACYPI080880-RA_exon1::ACYPI002883-RA_exon11	GL349624+2295935::GL349630-2617469	ACYPI080880|ACYPI080880-RA	ACYPI002883|ACYPI002883-RA	3/3	21/37	1	128	Acceptor
A. pisum	ACYPI080795-RA_exon2::ACYPI002722-RA_exon9	GL350110+14568::GL349736-587396	ACYPI080795|ACYPI080795-RA	ACYPI002722|ACYPI002722-RA	3/3	26/45	1	24	Both
A. pisum	ACYPI073701-RA_exon2::ACYPI42427-RA_exon2	GL349771-367479::GL349771-428380	ACYPI073701|ACYPI073701-RA	ACYPI42427|ACYPI42427-RA	3/3	41/34	2	3	Donor
A. pisum	ACYPI073673-RA_exon2::ACYPI007491-RA_exon3	GL349658-457723::GL349754-678630	ACYPI073673|ACYPI073673-RA	ACYPI007491|ACYPI007491-RA	3/3	46/39	3	22	Both
A. pisum	ACYPI072938-RA_exon1::ACYPI33667-RA_exon2	GL349986+189819::GL349986+203548	ACYPI072938|ACYPI072938-RA	ACYPI33667|ACYPI33667-RA	3/2	37/36	2	10	Acceptor
A. pisum	ACYPI071201-RA_exon3::ACYPI073667-RA_exon3	GL349971-241257::GL350072-121887	ACYPI071201|ACYPI071201-RA	ACYPI073667|ACYPI073667-RA	3/3	24/41	3	10	No
A. pisum	ACYPI070805-RA_exon3::ACYPI008273-RA_exon2	GL349660-624115::GL350477+155997	ACYPI070805|ACYPI070805-RA	ACYPI008273|ACYPI008273-RA	3/3	35/39	2	40	Acceptor
A. pisum	ACYPI064109-RA_exon2::ACYPI006646-RA_exon4	GL349926+405732::GL349926-338311	ACYPI064109|ACYPI064109-RA	ACYPI006646|ACYPI006646-RA	3/3	44/40	1	11	Both
A. pisum	ACYPI062567-RA_exon2::ACYPI006692-RA_exon5	GL349683+315507::GL349662+97508	ACYPI062567|ACYPI062567-RA	ACYPI006692|ACYPI006692-RA	3/2	24/46	1	695	Both
A. pisum	ACYPI062266-RA_exon1::ACYPI085395-RA_exon1	GL367192-369::GL351051-64217	ACYPI062266|ACYPI062266-RA	ACYPI085395|ACYPI085395-RA	3/3	46/45	2	3	No
A. pisum	ACYPI062266-RA_exon1::ACYPI001674-RA_exon2	GL367192-369::GL349881+598838	ACYPI062266|ACYPI062266-RA	ACYPI001674|ACYPI001674-RA	3/3	46/45	2	314	Acceptor
A. pisum	ACYPI061536-RA_exon7::ACYPI43602-RA_exon1	GL350301+126836::GL350284-43352	ACYPI061536|ACYPI061536-RA	ACYPI43602|ACYPI43602-RA	3/3	24/42	2	12	Donor
A. pisum	ACYPI061415-RA_exon6::ACYPI084850-RA_exon5	GL349692-519125::GL349644-1164832	ACYPI061415|ACYPI061415-RA	ACYPI084850|ACYPI084850-RA	2/2	38/33	1	5	Donor
A. pisum	ACYPI061415-RA_exon4::ACYPI084850-RA_exon5	GL349692-521903::GL349644-1164832	ACYPI061415|ACYPI061415-RA	ACYPI084850|ACYPI084850-RA	2/2	38/33	1	2	Donor
A. pisum	ACYPI060568-RA_exon4::ACYPI35238-RA_exon9	GL349631-713585::GL349761-202316	ACYPI060568|ACYPI060568-RA	ACYPI35238|ACYPI35238-RA	2/2	43/42	1	18	Both
A. pisum	ACYPI010152-RA_exon2::ACYPI002523-RA_exon6	GL350253+100251::GL349858-338657	ACYPI010152|ACYPI010152-RA	ACYPI002523|ACYPI002523-RA	2/2	26/39	2	28	Both
A. pisum	ACYPI010015-RA_exon1::ACYPI001754-RA_exon2	GL349691+901977::GL350718+51207	ACYPI010015|ACYPI010015-RA	ACYPI001754|ACYPI001754-RA	2/2	48/29	1	9	Both
A. pisum	ACYPI000904-RA_exon3::ACYPI004693-RA_exon2	GL349845+458349::GL349680+650843	ACYPI000904|ACYPI000904-RA	ACYPI004693|ACYPI004693-RA	2/2	40/37	2	2103	Both
A. pisum	ACYPI008607-RA_exon5::ACYPI002214-RA_exon3	GL349649+991344::GL349878+104054	ACYPI008607|ACYPI008607-RA	ACYPI002214|ACYPI002214-RA	2/2	47/34	1	184	Both
A. pisum	ACYPI008178-RA_exon2::ACYPI008923-RA_exon12	GL349691-765227::GL349788-105171	ACYPI008178|ACYPI008178-RA	ACYPI008923|ACYPI008923-RA	2/2	37/46	1	779	Both
A. pisum	ACYPI008038-RA_exon7::ACYPI084307-RA_exon1	GL349727+323016::GL349727+288494	ACYPI008038|ACYPI008038-RA	ACYPI084307|ACYPI084307-RA	2/2	45/39	2	4	No
A. pisum	ACYPI007605-RA_exon18::ACYPI002701-RA_exon3	GL349927-218601::GL350189+17774	ACYPI007605|ACYPI007605-RA	ACYPI002701|ACYPI002701-RA	2/2	46/41	1	90	Both
A. pisum	ACYPI007533-RA_exon4::ACYPI007603-RA_exon3	GL349697+317560::GL349657-1110764	ACYPI007533|ACYPI007533-RA	ACYPI007603|ACYPI007603-RA	2/2	25/37	2	3607	Both
A. pisum	ACYPI007127-RA_exon1::ACYPI38039-RA_exon2	GL349629+2185904::GL350291-334205	ACYPI007127|ACYPI007127-RA	ACYPI38039|ACYPI38039-RA	2/2	44/48	2	17	Both
A. pisum	ACYPI006988-RA_exon2::ACYPI082635-RA_exon1	GL349668+792634::GL349668+699726	ACYPI006988|ACYPI006988-RA	ACYPI082635|ACYPI082635-RA	2/2	47/40	2	3	No
A. pisum	ACYPI000060-RA_exon6::ACYPI009467-RA_exon2	GL349901-514380::GL350219+178906	ACYPI000060|ACYPI000060-RA	ACYPI009467|ACYPI009467-RA	2/2	47/30	1	486	Both
A. pisum	ACYPI006424-RA_exon3::ACYPI007618-RA_exon16	GL349719-532656::GL349649+852926	ACYPI006424|ACYPI006424-RA	ACYPI007618|ACYPI007618-RA	2/2	22/44	1	9	Both
A. pisum	ACYPI006288-RA_exon2::ACYPI006561-RA_exon4	GL349627-1601565::GL350609-25093	ACYPI006288|ACYPI006288-RA	ACYPI006561|ACYPI006561-RA	2/2	35/30	1	1264	Both
A. pisum	ACYPI005296-RA_exon6::ACYPI003702-RA_exon16	GL349729-165593::GL349973+145995	ACYPI005296|ACYPI005296-RA	ACYPI003702|ACYPI003702-RA	2/2	36/31	1	149	Both
A. pisum	ACYPI000045-RA_exon2::ACYPI005773-RA_exon2	GL349862-206177::GL349871-60944	ACYPI000045|ACYPI000045-RA	ACYPI005773|ACYPI005773-RA	2/2	22/47	1	186	Both
A. pisum	ACYPI56057-RA_exon1::ACYPI20865-RA_exon2	GL349640-730944::GL349637-1741358	ACYPI56057|ACYPI56057-RA	ACYPI20865|ACYPI20865-RA	2/2	45/23	2	3	No
A. pisum	ACYPI55233-RA_exon2::ACYPI55957-RA_exon3	GL351211+34979::GL350512+114185	ACYPI55233|ACYPI55233-RA	ACYPI55957|ACYPI55957-RA	2/2	47/22	2	8	Donor
A. pisum	ACYPI55233-RA_exon1::ACYPI55957-RA_exon3	GL351211+33616::GL350512+114185	ACYPI55233|ACYPI55233-RA	ACYPI55957|ACYPI55957-RA	2/2	47/22	2	2	Donor
A. pisum	ACYPI54522-RA_exon2::ACYPI080845-RA_exon2	GL350647+44470::GL353536+3483	ACYPI54522|ACYPI54522-RA	ACYPI080845|ACYPI080845-RA	2/2	34/20	1	7	No
A. pisum	ACYPI52471-RA_exon3::ACYPI26757-RA_exon5	GL351010-5573::GL351113-53340	ACYPI52471|ACYPI52471-RA	ACYPI26757|ACYPI26757-RA	2/2	45/22	2	8	Both
A. pisum	ACYPI51257-RA_exon5::ACYPI084850-RA_exon5	GL350140-17213::GL349644-1164832	ACYPI51257|ACYPI51257-RA	ACYPI084850|ACYPI084850-RA	2/2	38/33	1	75	Donor
A. pisum	ACYPI49161-RA_exon1::ACYPI29548-RA_exon3	GL350341+57264::GL349647+886764	ACYPI49161|ACYPI49161-RA	ACYPI29548|ACYPI29548-RA	2/2	31/34	2	2	Acceptor
A. pisum	ACYPI49161-RA_exon1::ACYPI088679-RA_exon2	GL350341+57264::GL349656+862374	ACYPI49161|ACYPI49161-RA	ACYPI088679|ACYPI088679-RA	2/2	31/34	2	2	Acceptor
A. pisum	ACYPI49161-RA_exon1::ACYPI082293-RA_exon2	GL350341+57264::GL349647+912311	ACYPI49161|ACYPI49161-RA	ACYPI082293|ACYPI082293-RA	2/2	31/34	2	2	Acceptor
A. pisum	ACYPI47165-RA_exon1::ACYPI004538-RA_exon2	GL349674-395234::GL349918-508728	ACYPI47165|ACYPI47165-RA	ACYPI004538|ACYPI004538-RA	2/2	48/41	1	11	Acceptor
A. pisum	ACYPI44040-RA_exon2::ACYPI007868-RA_exon1	GL349641-1290232::GL349779-27916	ACYPI44040|ACYPI44040-RA	ACYPI007868|ACYPI007868-RA	2/2	45/34	2	24	No
A. pisum	ACYPI41021-RA_exon1::ACYPI061423-RA_exon1	GL350060-41211::GL350060-5284	ACYPI41021|ACYPI41021-RA	ACYPI061423|ACYPI061423-RA	2/2	46/20	1	2	No
A. pisum	ACYPI41021-RA_exon1::ACYPI088979-RA_exon1	GL350060-41211::GL350060-2799	ACYPI41021|ACYPI41021-RA	ACYPI088979|ACYPI088979-RA	2/2	46/20	1	2	No
A. pisum	ACYPI41021-RA_exon1::ACYPI087020-RA_exon1	GL350060-41211::GL350060-1807	ACYPI41021|ACYPI41021-RA	ACYPI087020|ACYPI087020-RA	2/2	46/20	1	2	No
A. pisum	ACYPI41021-RA_exon1::ACYPI085764-RA_exon1	GL350060-41211::GL350060-2303	ACYPI41021|ACYPI41021-RA	ACYPI085764|ACYPI085764-RA	2/2	46/20	1	2	No
A. pisum	ACYPI41021-RA_exon1::ACYPI084215-RA_exon1	GL350060-41211::GL350060-6276	ACYPI41021|ACYPI41021-RA	ACYPI084215|ACYPI084215-RA	2/2	46/20	1	2	No
A. pisum	ACYPI40762-RA_exon1::ACYPI002463-RA_exon3	GL349901+64067::GL350249+82667	ACYPI40762|ACYPI40762-RA	ACYPI002463|ACYPI002463-RA	2/2	48/40	2	100	Both
A. pisum	ACYPI003343-RA_exon2::ACYPI001275-RA_exon4	GL350330-130119::GL349629+1748203	ACYPI003343|ACYPI003343-RA	ACYPI001275|ACYPI001275-RA	2/2	30/24	1	3	Both
A. pisum	ACYPI35238-RA_exon4::ACYPI060568-RA_exon9	GL349761-209813::GL349631-706565	ACYPI35238|ACYPI35238-RA	ACYPI060568|ACYPI060568-RA	2/2	43/42	1	9	Both
A. pisum	ACYPI35069-RA_exon4::ACYPI088981-RA_exon3	GL349623+353573::GL350107+190501	ACYPI35069|ACYPI35069-RA	ACYPI088981|ACYPI088981-RA	2/2	45/23	1	7	Donor
A. pisum	ACYPI33557-RA_exon3::ACYPI006588-RA_exon5	GL349623+360343::GL350438-48512	ACYPI33557|ACYPI33557-RA	ACYPI006588|ACYPI006588-RA	2/2	38/24	1	36	Both
A. pisum	ACYPI33041-RA_exon5::ACYPI065717-RA_exon4	GL350450+28529::GL349738-1095	ACYPI33041|ACYPI33041-RA	ACYPI065717|ACYPI065717-RA	2/2	20/47	1	2	No
A. pisum	ACYPI31903-RA_exon13::ACYPI084850-RA_exon5	GL349663-374635::GL349644-1164832	ACYPI31903|ACYPI31903-RA	ACYPI084850|ACYPI084850-RA	2/2	38/33	1	4	No
A. pisum	ACYPI31590-RA_exon2::ACYPI001152-RA_exon2	GL350067+135819::GL349754+175628	ACYPI31590|ACYPI31590-RA	ACYPI001152|ACYPI001152-RA	2/2	37/36	2	640	Acceptor
A. pisum	ACYPI003039-RA_exon1::ACYPI004958-RA_exon3	GL349802+324707::GL349802-354412	ACYPI003039|ACYPI003039-RA	ACYPI004958|ACYPI004958-RA	2/2	30/23	2	318	Both
A. pisum	ACYPI25074-RA_exon2::ACYPI005773-RA_exon2	GL349743-482054::GL349871-60944	ACYPI25074|ACYPI25074-RA	ACYPI005773|ACYPI005773-RA	2/2	22/47	1	186	Both
A. pisum	ACYPI002819-RA_exon22::ACYPI007225-RA_exon4	GL349630-767840::GL349669+456891	ACYPI002819|ACYPI002819-RA	ACYPI007225|ACYPI007225-RA	2/2	26/27	2	859	Both
A. pisum	ACYPI089074-RA_exon3::ACYPI065717-RA_exon4	GL349626+69259::GL349738-1095	ACYPI089074|ACYPI089074-RA	ACYPI065717|ACYPI065717-RA	2/2	20/47	1	1	No
A. pisum	ACYPI088711-RA_exon2::ACYPI065717-RA_exon4	GL354023-390::GL349738-1095	ACYPI088711|ACYPI088711-RA	ACYPI065717|ACYPI065717-RA	2/2	20/47	1	1	No
A. pisum	ACYPI088036-RA_exon1::ACYPI084850-RA_exon5	GL350228-258301::GL349644-1164832	ACYPI088036|ACYPI088036-RA	ACYPI084850|ACYPI084850-RA	2/2	38/33	1	4	No
A. pisum	ACYPI002567-RA_exon1::ACYPI008923-RA_exon4	GL349951-168711::GL349788-111744	ACYPI002567|ACYPI002567-RA	ACYPI008923|ACYPI008923-RA	2/2	42/39	2	7548	Both
A. pisum	ACYPI087477-RA_exon1::ACYPI49409-RA_exon3	GL349633-983251::GL349987+644016	ACYPI087477|ACYPI087477-RA	ACYPI49409|ACYPI49409-RA	2/2	33/46	2	115	Both
A. pisum	ACYPI087241-RA_exon4::ACYPI084850-RA_exon5	GL349661-742275::GL349644-1164832	ACYPI087241|ACYPI087241-RA	ACYPI084850|ACYPI084850-RA	2/2	38/33	1	1	Donor
A. pisum	ACYPI087146-RA_exon1::ACYPI084850-RA_exon5	GL361780+222::GL349644-1164832	ACYPI087146|ACYPI087146-RA	ACYPI084850|ACYPI084850-RA	2/2	38/33	1	3	No
A. pisum	ACYPI086539-RA_exon2::ACYPI001152-RA_exon2	GL349904-356540::GL349754+175628	ACYPI086539|ACYPI086539-RA	ACYPI001152|ACYPI001152-RA	2/2	37/36	2	620	Acceptor
A. pisum	ACYPI002463-RA_exon1::ACYPI40762-RA_exon3	GL350249+81996::GL349901+64734	ACYPI002463|ACYPI002463-RA	ACYPI40762|ACYPI40762-RA	2/2	48/40	1	79	Both
A. pisum	ACYPI086236-RA_exon2::ACYPI080845-RA_exon2	GL351057+14947::GL353536+3483	ACYPI086236|ACYPI086236-RA	ACYPI080845|ACYPI080845-RA	2/2	34/20	1	2	No
A. pisum	ACYPI085871-RA_exon3::ACYPI001152-RA_exon2	GL349785+129537::GL349754+175628	ACYPI085871|ACYPI085871-RA	ACYPI001152|ACYPI001152-RA	2/2	37/36	2	631	Acceptor
A. pisum	ACYPI085832-RA_exon5::ACYPI084850-RA_exon5	GL350228-254728::GL349644-1164832	ACYPI085832|ACYPI085832-RA	ACYPI084850|ACYPI084850-RA	2/2	38/33	1	24	No
A. pisum	ACYPI085817-RA_exon1::ACYPI084850-RA_exon5	GL363510+557::GL349644-1164832	ACYPI085817|ACYPI085817-RA	ACYPI084850|ACYPI084850-RA	2/2	38/33	1	3	No
A. pisum	ACYPI085478-RA_exon1::ACYPI001152-RA_exon2	GL349823+544195::GL349754+175628	ACYPI085478|ACYPI085478-RA	ACYPI001152|ACYPI001152-RA	2/2	37/36	2	640	Acceptor
A. pisum	ACYPI085138-RA_exon5::ACYPI084850-RA_exon5	GL350228-247564::GL349644-1164832	ACYPI085138|ACYPI085138-RA	ACYPI084850|ACYPI084850-RA	2/2	38/33	1	31	No
A. pisum	ACYPI085133-RA_exon1::ACYPI085046-RA_exon6	GL349624-1902922::GL349781+337111	ACYPI085133|ACYPI085133-RA	ACYPI085046|ACYPI085046-RA	2/2	26/36	1	2	Donor
A. pisum	ACYPI084739-RA_exon1::ACYPI31047-RA_exon2	GL349813+644765::GL350091-368431	ACYPI084739|ACYPI084739-RA	ACYPI31047|ACYPI31047-RA	2/2	42/37	2	8	Acceptor
A. pisum	ACYPI084113-RA_exon2::ACYPI080845-RA_exon2	GL350647+77409::GL353536+3483	ACYPI084113|ACYPI084113-RA	ACYPI080845|ACYPI080845-RA	2/2	34/20	1	2	No
A. pisum	ACYPI002137-RA_exon7::ACYPI47820-RA_exon3	GL349861-237761::GL349881-633435	ACYPI002137|ACYPI002137-RA	ACYPI47820|ACYPI47820-RA	2/2	45/35	2	17	Donor
A. pisum	ACYPI002137-RA_exon7::ACYPI087901-RA_exon2	GL349861-237761::GL349687-335398	ACYPI002137|ACYPI002137-RA	ACYPI087901|ACYPI087901-RA	2/2	45/35	2	14	Donor
A. pisum	ACYPI083436-RA_exon4::ACYPI001578-RA_exon6	GL349863+175025::GL350277-417919	ACYPI083436|ACYPI083436-RA	ACYPI001578|ACYPI001578-RA	2/2	33/43	1	926	Both
A. pisum	ACYPI082450-RA_exon5::ACYPI084418-RA_exon3	GL350075+143851::GL349633+765139	ACYPI082450|ACYPI082450-RA	ACYPI084418|ACYPI084418-RA	2/2	21/36	1	12	Donor
A. pisum	ACYPI082308-RA_exon6::ACYPI065177-RA_exon1	GL350110+4851::GL349706+3117	ACYPI082308|ACYPI082308-RA	ACYPI065177|ACYPI065177-RA	2/2	33/24	2	4	Donor
A. pisum	ACYPI082100-RA_exon1::ACYPI46183-RA_exon2	GL349806-398931::GL349676-159745	ACYPI082100|ACYPI082100-RA	ACYPI46183|ACYPI46183-RA	2/2	23/47	2	82	Acceptor
A. pisum	ACYPI001903-RA_exon5::ACYPI41559-RA_exon9	GL349815-927523::GL349854-132699	ACYPI001903|ACYPI001903-RA	ACYPI41559|ACYPI41559-RA	2/2	37/31	2	12	Donor
A. pisum	ACYPI081491-RA_exon5::ACYPI084850-RA_exon5	GL350228-251145::GL349644-1164832	ACYPI081491|ACYPI081491-RA	ACYPI084850|ACYPI084850-RA	2/2	38/33	1	28	No
A. pisum	ACYPI081163-RA_exon3::ACYPI084850-RA_exon5	GL349655+1225116::GL349644-1164832	ACYPI081163|ACYPI081163-RA	ACYPI084850|ACYPI084850-RA	2/2	38/33	1	1	No
A. pisum	ACYPI081126-RA_exon2::ACYPI084209-RA_exon3	GL349622+1601536::GL349637-1551950	ACYPI081126|ACYPI081126-RA	ACYPI084209|ACYPI084209-RA	2/2	27/38	2	11	Donor
A. pisum	ACYPI081062-RA_exon1::ACYPI067178-RA_exon2	GL350881+47456::GL349723-302813	ACYPI081062|ACYPI081062-RA	ACYPI067178|ACYPI067178-RA	2/2	28/35	2	2	Acceptor
A. pisum	ACYPI081049-RA_exon1::ACYPI083327-RA_exon3	GL349811+4992::GL349630-2617469	ACYPI081049|ACYPI081049-RA	ACYPI083327|ACYPI083327-RA	2/2	20/37	1	164	Acceptor
A. pisum	ACYPI080758-RA_exon1::ACYPI001152-RA_exon2	GL349650+432815::GL349754+175628	ACYPI080758|ACYPI080758-RA	ACYPI001152|ACYPI001152-RA	2/2	37/36	2	628	Acceptor
A. pisum	ACYPI080089-RA_exon2::ACYPI56825-RA_exon2	GL350482-68248::GL349625-1420191	ACYPI080089|ACYPI080089-RA	ACYPI56825|ACYPI56825-RA	2/2	42/29	1	2	No
A. pisum	ACYPI080089-RA_exon2::ACYPI37228-RA_exon5	GL350482-68248::GL349686+186338	ACYPI080089|ACYPI080089-RA	ACYPI37228|ACYPI37228-RA	2/2	42/29	1	2	No
A. pisum	ACYPI080089-RA_exon2::ACYPI35199-RA_exon3	GL350482-68248::GL349802-85875	ACYPI080089|ACYPI080089-RA	ACYPI35199|ACYPI35199-RA	2/2	42/29	1	5	No
A. pisum	ACYPI080089-RA_exon2::ACYPI088019-RA_exon2	GL350482-68248::GL367550-204	ACYPI080089|ACYPI080089-RA	ACYPI088019|ACYPI088019-RA	2/2	42/29	1	2	No
A. pisum	ACYPI080089-RA_exon2::ACYPI085724-RA_exon2	GL350482-68248::GL351880+2586	ACYPI080089|ACYPI080089-RA	ACYPI085724|ACYPI085724-RA	2/2	42/29	1	2	No
A. pisum	ACYPI080089-RA_exon2::ACYPI085555-RA_exon2	GL350482-68248::GL361154-633	ACYPI080089|ACYPI080089-RA	ACYPI085555|ACYPI085555-RA	2/2	42/29	1	2	No
A. pisum	ACYPI080089-RA_exon2::ACYPI085115-RA_exon2	GL350482-68248::GL369364+295	ACYPI080089|ACYPI080089-RA	ACYPI085115|ACYPI085115-RA	2/2	42/29	1	2	No
A. pisum	ACYPI080089-RA_exon2::ACYPI084658-RA_exon2	GL350482-68248::GL354689+356	ACYPI080089|ACYPI080089-RA	ACYPI084658|ACYPI084658-RA	2/2	42/29	1	2	No
A. pisum	ACYPI080089-RA_exon2::ACYPI080129-RA_exon3	GL350482-68248::GL350213-64093	ACYPI080089|ACYPI080089-RA	ACYPI080129|ACYPI080129-RA	2/2	42/29	1	3	No
A. pisum	ACYPI080089-RA_exon2::ACYPI073471-RA_exon2	GL350482-68248::GL349757+376219	ACYPI080089|ACYPI080089-RA	ACYPI073471|ACYPI073471-RA	2/2	42/29	1	2	No
A. pisum	ACYPI080089-RA_exon2::ACYPI073166-RA_exon2	GL350482-68248::GL369952+1251	ACYPI080089|ACYPI080089-RA	ACYPI073166|ACYPI073166-RA	2/2	42/29	1	2	No
A. pisum	ACYPI080089-RA_exon2::ACYPI065249-RA_exon2	GL350482-68248::GL362938-255	ACYPI080089|ACYPI080089-RA	ACYPI065249|ACYPI065249-RA	2/2	42/29	1	2	No
A. pisum	ACYPI072851-RA_exon4::ACYPI084850-RA_exon5	GL349624-1905007::GL349644-1164832	ACYPI072851|ACYPI072851-RA	ACYPI084850|ACYPI084850-RA	2/2	38/33	1	9	No
A. pisum	ACYPI072803-RA_exon10::ACYPI001523-RA_exon12	GL351605+12277::GL349969-373235	ACYPI072803|ACYPI072803-RA	ACYPI001523|ACYPI001523-RA	2/2	43/42	2	352	Both
A. pisum	ACYPI071822-RA_exon1::ACYPI001152-RA_exon2	GL351437+7010::GL349754+175628	ACYPI071822|ACYPI071822-RA	ACYPI001152|ACYPI001152-RA	2/2	37/36	2	631	Acceptor
A. pisum	ACYPI071046-RA_exon1::ACYPI008451-RA_exon2	GL349858+442514::GL349650+714281	ACYPI071046|ACYPI071046-RA	ACYPI008451|ACYPI008451-RA	2/2	42/32	1	5	Acceptor
A. pisum	ACYPI071046-RA_exon1::ACYPI002809-RA_exon2	GL349858+442514::GL349635+826788	ACYPI071046|ACYPI071046-RA	ACYPI002809|ACYPI002809-RA	2/2	42/32	1	65	Acceptor
A. pisum	ACYPI001578-RA_exon4::ACYPI083436-RA_exon6	GL350277-420860::GL349863+177702	ACYPI001578|ACYPI001578-RA	ACYPI083436|ACYPI083436-RA	2/2	33/43	1	925	Both
A. pisum	ACYPI000144-RA_exon15::ACYPI084418-RA_exon3	GL349699+135481::GL349633+765139	ACYPI000144|ACYPI000144-RA	ACYPI084418|ACYPI084418-RA	2/2	21/36	1	17	No
A. pisum	ACYPI069348-RA_exon3::ACYPI009095-RA_exon4	GL349687-629011::GL349959-133931	ACYPI069348|ACYPI069348-RA	ACYPI009095|ACYPI009095-RA	2/2	36/29	2	16	Acceptor
A. pisum	ACYPI069216-RA_exon2::ACYPI080845-RA_exon2	GL350679-9402::GL353536+3483	ACYPI069216|ACYPI069216-RA	ACYPI080845|ACYPI080845-RA	2/2	34/20	1	2	No
A. pisum	ACYPI067491-RA_exon5::ACYPI002883-RA_exon11	GL349767+47513::GL349630-2617469	ACYPI067491|ACYPI067491-RA	ACYPI002883|ACYPI002883-RA	2/2	20/37	1	87	Acceptor
A. pisum	ACYPI067007-RA_exon7::ACYPI082855-RA_exon2	GL349668+648609::GL350078-52383	ACYPI067007|ACYPI067007-RA	ACYPI082855|ACYPI082855-RA	2/2	32/38	2	1	No
A. pisum	ACYPI066957-RA_exon2::ACYPI080092-RA_exon1	GL349812+65080::GL353899+461	ACYPI066957|ACYPI066957-RA	ACYPI080092|ACYPI080092-RA	2/2	45/37	1	2	No
A. pisum	ACYPI066955-RA_exon4::ACYPI081294-RA_exon2	GL349623-1402647::GL349665+431873	ACYPI066955|ACYPI066955-RA	ACYPI081294|ACYPI081294-RA	2/2	38/43	1	5	Donor
A. pisum	ACYPI000119-RA_exon3::ACYPI005340-RA_exon3	GL349690+1120404::GL350674-33232	ACYPI000119|ACYPI000119-RA	ACYPI005340|ACYPI005340-RA	2/2	44/47	2	177	Both
A. pisum	ACYPI065055-RA_exon3::ACYPI26757-RA_exon5	GL350113+118227::GL351113-53340	ACYPI065055|ACYPI065055-RA	ACYPI26757|ACYPI26757-RA	2/2	45/22	2	9	Both
A. pisum	ACYPI064387-RA_exon2::ACYPI001152-RA_exon2	GL349690-142089::GL349754+175628	ACYPI064387|ACYPI064387-RA	ACYPI001152|ACYPI001152-RA	2/2	37/36	2	640	Acceptor
A. pisum	ACYPI063783-RA_exon1::ACYPI084418-RA_exon3	GL351557+102::GL349633+765139	ACYPI063783|ACYPI063783-RA	ACYPI084418|ACYPI084418-RA	2/2	21/36	1	1	Donor
A. pisum	ACYPI063287-RA_exon1::ACYPI085046-RA_exon6	GL361061-589::GL349781+337111	ACYPI063287|ACYPI063287-RA	ACYPI085046|ACYPI085046-RA	2/2	26/36	1	3	Donor
A. pisum	ACYPI062532-RA_exon5::ACYPI084418-RA_exon3	GL349863+313409::GL349633+765139	ACYPI062532|ACYPI062532-RA	ACYPI084418|ACYPI084418-RA	2/2	21/36	1	12	No
A. pisum	ACYPI001130-RA_exon3::ACYPI20329-RA_exon2	GL349660-716260::GL349628-831451	ACYPI001130|ACYPI001130-RA	ACYPI20329|ACYPI20329-RA	2/2	31/35	1	50	Donor
A. pisum	ACYPI061500-RA_exon2::ACYPI084850-RA_exon5	GL349663-321934::GL349644-1164832	ACYPI061500|ACYPI061500-RA	ACYPI084850|ACYPI084850-RA	2/2	38/33	1	3	No
