# Supplementary material for: The evolutionary landscape of intergenic trans-splicing events in insects
Source: Nat Commun. 2015 Nov 2;6:8734. doi: 10.1038/ncomms9734 (PMC4667647; doi:10.1038/ncomms9734)
Supplement: Supplementary Data 3 — List of trans-spliced coding transcripts homologous to canonical cis-splicing genes from different species [file ncomms9734-s4.xls]

## Sheet: Sheet1
Supplementary Data 3. List of trans-spliced coding transcripts homologous to canonical cis-splicing genes from different species.
BLASTP program was used to determine the homology of trans-spliced coding transcripts to regular cis-splicing genes from different species (threshold: identity of 50%, coverage of 90% and E-value of 1E-5).
Species	Trans-splicing	C. pipiens	A. aegypti	A. gambiae	D. melanogaster	P. xylostella	B. mori	H. melpomene	D. plexippus	T. castaneum	A. mellifera	A. echinatior	C. floridanus	A. pisum	D. pulex
D. melanogaster	NM_001169315_exon2::NM_167590_exon6	-	AAEL009154-RB	-	-	-	-	HMEL009625-PA	-	TC009392	-	-	-	-	-
D. melanogaster	NM_206793_exon2::NM_057730_exon7	-	-	-	-	-	-	-	-	-	-	-	Cflo_05932--XP_396853.2_APIME	-	-
D. melanogaster	NM_079089_exon3::NM_206589_exon3	-	-	-	-	-	-	-	-	-	-	-	-	ACYPI008748-PA	-
D. melanogaster	NM_079931_exon2::NM_057730_exon7	-	-	-	-	-	-	-	-	-	-	-	Cflo_05932--XP_396853.2_APIME	-	-
D. melanogaster	NM_001014687_exon16::NM_058064_exon2	CpipJ_CPIJ005742-RA	AAEL005561-RA	AGAP010638-PA	-	-	-	-	DPOGS216181-PA	TC001467	-	Aech_14513	-	ACYPI006101-PA	JGI_V11_188575
D. melanogaster	NM_206793_exon2::NM_057730_exon7	-	-	-	-	-	-	-	-	-	-	-	Cflo_05932--XP_396853.2_APIME	-	-
D. melanogaster	NM_142150_exon1::NM_078658_exon4	-	AAEL013625-RD	AGAP008329-PC	-	-	BGIBMGA007710	-	-	TC003367	gnl|Amel|GB11132-PA	Aech_01312	Cflo_02378--XP_624084.1_APIME	ACYPI001530-PA	-
D. melanogaster	NM_001169315_exon2::NM_167590_exon6	-	AAEL009154-RB	-	-	-	-	HMEL009625-PA	-	TC009392	-	-	-	-	-
D. melanogaster	NM_140792_exon8::NM_001169693_exon6	-	-	-	-	-	-	-	-	-	gnl|Amel|GB16217-PA	Aech_00402	-	-	-
D. melanogaster	NM_167693_exon2::NM_057730_exon7	-	-	-	-	-	-	-	-	-	-	-	Cflo_05932--XP_396853.2_APIME	-	-
D. melanogaster	NM_206793_exon2::NM_206798_exon8	-	-	-	-	-	-	-	-	-	-	-	Cflo_05932--XP_396853.2_APIME	-	-
D. melanogaster	NM_001032055_exon7::NM_080376_exon4	CpipJ_CPIJ003532-RA	AAEL006977-RA	AGAP009105-PA	-	-	BGIBMGA002237	HMEL016953-PA	-	TC012508	gnl|Amel|GB15359-PA	Aech_13632	Cflo_00453--XP_001120202.1_APIME	ACYPI002758-PA	JGI_V11_300165
D. melanogaster	NM_079643_exon2::NM_079486_exon3	CpipJ_CPIJ016462-RA	AAEL001673-RA	AGAP011516-PA	-	Px003840.1	BGIBMGA013945	HMEL013620-PA	DPOGS207542-PA	TC003326	gnl|Amel|GB18527-PA	Aech_17791	Cflo_10344--XP_623619.1_APIME	ACYPI073036-PA	JGI_V11_190689
D. melanogaster	NM_079931_exon2::NM_206798_exon8	-	-	-	-	-	-	-	-	-	-	-	Cflo_05932--XP_396853.2_APIME	-	-
D. melanogaster	NM_079486_exon2::NM_079643_exon3	CpipJ_CPIJ016462-RA	AAEL001673-RA	AGAP011516-PA	-	Px003840.1	BGIBMGA013945	HMEL013620-PA	DPOGS207542-PA	TC003326	gnl|Amel|GB18527-PA	Aech_10424	Cflo_10344--XP_623619.1_APIME	ACYPI073036-PA	JGI_V11_190689
D. melanogaster	NM_001202028_exon1::NM_079936_exon2	CpipJ_CPIJ005681-RA	AAEL010037-RA	AGAP005860-PA	-	-	BGIBMGA007425	-	-	-	gnl|Amel|GB13237-PA	-	Cflo_00002--XP_395366.2_APIME	ACYPI001600-PA	JGI_V11_302108
D. melanogaster	NM_176469_exon2::NM_166226_exon3	CpipJ_CPIJ012747-RA	AAEL011273-RA	AGAP005209-PA	-	-	-	HMEL013846-PA	DPOGS210370-PA	TC011541	-	Aech_04123	Cflo_03618--XP_391856.2_APIME	-	JGI_V11_301442
D. melanogaster	NM_167693_exon2::NM_206798_exon8	-	-	-	-	-	-	-	-	-	-	-	Cflo_05932--XP_396853.2_APIME	-	-
D. melanogaster	NM_206793_exon2::NM_206798_exon8	-	-	-	-	-	-	-	-	-	-	-	Cflo_05932--XP_396853.2_APIME	-	-
D. melanogaster	NM_079398_exon3::NM_057620_exon3	CpipJ_CPIJ003058-RA	AAEL000744-RA	AGAP007339-PA	-	Px012409.1	SIBSBM000829	HMEL012299-PA	-	TC012704	gnl|Amel|GB10545-PA	Aech_08031	Cflo_01252--NP_001011653.1_APIME	ACYPI007505-PA	JGI_V11_112309
D. melanogaster	NM_167590_exon3::NM_167590_exon6	-	AAEL009154-RB	-	-	-	-	HMEL009625-PA	-	TC009392	-	-	-	-	-
A. aegypti	AAEL010725-RA_exon9::AAEL002793-RA_exon1	-	-	AGAP002915-PA	-	-	-	-	-	-	-	Aech_06415	-	-	-
A. aegypti	AAEL012786-RA_exon1::AAEL003212-RA_exon1	CpipJ_CPIJ001051-RA	-	-	-	-	-	-	-	-	-	-	-	-	-
A. aegypti	AAEL009362-RA_exon3::AAEL012133-RA_exon2	-	-	AGAP010563-PA	CG7255|NM_001043143	-	-	-	-	-	gnl|Amel|GB14909-PA	-	Cflo_04258--XP_393753.2_APIME	-	-
A. aegypti	AAEL017338-RA_exon6::AAEL013859-RA_exon2	-	-	-	-	-	-	-	-	TC002609	-	Aech_04409	Cflo_03002--XP_396779.2_APIME	ACYPI002882-PA	-
A. aegypti	AAEL014572-RA_exon4::AAEL005835-RA_exon4	CpipJ_CPIJ015792-RA	-	-	Tsp97E|NM_079800	-	-	HMEL004288-PA	-	-	gnl|Amel|GB18505-PA	Aech_05505	Cflo_01309--XP_623642.1_APIME	-	-
A. aegypti	AAEL014889-RA_exon2::AAEL014673-RA_exon1	CpipJ_CPIJ015079-RA	-	AGAP006918-PA	CG3683|NM_138110	Px011660.1	BGIBMGA009706	-	DPOGS206750-PA	TC008644	-	Aech_13670	Cflo_11669--XP_392983.1_APIME	ACYPI007848-PA	JGI_V11_301729
A. aegypti	AAEL012633-RA_exon2::AAEL014214-RA_exon2	CpipJ_CPIJ000313-RA	-	AGAP006059-PA	-	-	-	-	-	-	-	-	-	-	-
A. aegypti	AAEL013841-RA_exon1::AAEL009721-RA_exon3	CpipJ_CPIJ014037-RA	-	AGAP000560-PA	-	Px013551.2	-	-	-	TC003619	-	-	-	-	-
A. aegypti	AAEL017338-RA_exon7::AAEL013859-RA_exon2	-	-	-	-	-	-	-	-	TC002609	-	Aech_04409	Cflo_03002--XP_396779.2_APIME	ACYPI002882-PA	-
A. aegypti	AAEL010576-RT_exon4::AAEL004638-RA_exon3	-	-	AGAP003439-PQ	-	-	-	-	-	-	-	-	-	-	-
A. aegypti	AAEL009688-RA_exon1::AAEL014307-RA_exon2	-	-	AGAP013143-PA	-	-	-	-	-	-	-	-	-	-	-
A. aegypti	AAEL005835-RA_exon4::AAEL014572-RA_exon4	CpipJ_CPIJ015792-RA	-	-	Tsp97E|NM_079800	-	-	HMEL004288-PA	-	-	gnl|Amel|GB18505-PA	Aech_05505	Cflo_01309--XP_623642.1_APIME	-	-
A. aegypti	AAEL006545-RA_exon1::AAEL013274-RA_exon2	-	-	AGAP008613-PA	pgant5|NM_135062	-	-	-	DPOGS200445-PA	TC005902	gnl|Amel|GB18068-PA	Aech_06360	Cflo_07900--XP_397422.1_APIME	ACYPI001010-PA	JGI_V11_218737
A. aegypti	AAEL003743-RA_exon3::AAEL008679-RA_exon6	-	-	-	-	-	BGIBMGA002538	-	-	-	gnl|Amel|GB18729-PA	-	-	-	-
A. aegypti	AAEL004180-RA_exon2::AAEL015392-RA_exon2	-	-	AGAP000106-PA	-	-	-	-	-	-	-	Aech_08462	-	-	-
A. aegypti	AAEL003534-RA_exon1::AAEL004129-RA_exon2	-	-	AGAP010189-PA	-	-	-	-	-	-	-	-	-	-	-
A. aegypti	AAEL012365-RA_exon5::AAEL014746-RA_exon2	-	-	AGAP006254-PA	sxc|NM_165426	-	BGIBMGA011033	HMEL017480-PA	DPOGS205291-PA	TC003916	gnl|Amel|GB13441-PA	Aech_11015	Cflo_03798--XP_623820.2_APIME	ACYPI006692-PA	JGI_V11_324191
A. aegypti	AAEL013834-RA_exon9::AAEL015067-RA_exon3	CpipJ_CPIJ008281-RA	-	-	-	-	-	-	-	-	-	-	-	-	-
A. aegypti	AAEL010460-RA_exon4::AAEL005338-RA_exon3	CpipJ_CPIJ019317-RA	-	AGAP010677-PA	CG15118|NM_137552	-	-	-	-	TC006628	-	Aech_05164	Cflo_01671--XP_395916.3_APIME	-	-
A. aegypti	AAEL003758-RA_exon3::AAEL014319-RA_exon1	CpipJ_CPIJ005342-RA	-	AGAP004487-PA	Snx6|NM_135355	-	-	-	DPOGS200454-PA	-	-	-	-	-	-
A. aegypti	AAEL012786-RA_exon1::AAEL013899-RA_exon2	CpipJ_CPIJ001051-RA	-	-	-	-	-	-	-	-	-	-	-	-	-
A. aegypti	AAEL005835-RA_exon3::AAEL014572-RA_exon5	CpipJ_CPIJ015792-RA	-	-	Tsp97E|NM_079800	-	-	HMEL004288-PA	-	-	gnl|Amel|GB18505-PA	-	Cflo_01309--XP_623642.1_APIME	-	JGI_V11_50287
A. aegypti	AAEL013255-RA_exon2::AAEL014285-RA_exon1	CpipJ_CPIJ004859-RA	-	AGAP009883-PA	-	-	-	HMEL012414-PA	-	-	-	-	-	-	-
A. aegypti	AAEL014108-RA_exon1::AAEL014255-RA_exon2	CpipJ_CPIJ004456-RA	-	AGAP010878-PA	AQP|NM_001169669	-	-	-	-	-	gnl|Amel|GB10223-PA	-	-	-	-
A. aegypti	AAEL010576-RT_exon4::AAEL004637-RA_exon3	CpipJ_CPIJ001652-RA	-	-	-	-	-	-	-	-	-	-	-	-	-
A. aegypti	AAEL007632-RA_exon1::AAEL010997-RA_exon2	-	-	AGAP006746-PA	-	-	-	-	-	-	-	-	-	-	-
A. aegypti	AAEL003963-RA_exon1::AAEL006102-RA_exon2	CpipJ_CPIJ004628-RA	-	AGAP011369-PA	-	-	-	-	-	-	-	-	-	-	-
A. aegypti	AAEL005430-RA_exon2::AAEL006897-RA_exon24	CpipJ_CPIJ013403-RA	-	-	-	-	-	-	-	-	-	-	-	-	-
A. aegypti	AAEL007624-RA_exon6::AAEL010996-RA_exon1	CpipJ_CPIJ012236-RA	-	-	-	-	-	-	-	-	-	-	-	-	-
A. aegypti	AAEL003918-RA_exon10::AAEL003914-RA_exon2	-	-	AGAP001683-PA	Caki|NM_079717	-	-	-	-	TC002673	-	-	-	ACYPI004522-PA	JGI_V11_317092
A. aegypti	AAEL014191-RA_exon2::AAEL012400-RA_exon2	-	-	-	CG8888|NM_136880	-	-	-	DPOGS203159-PA	TC000474	-	-	-	-	-
A. aegypti	AAEL010271-RA_exon2::AAEL006299-RA_exon2	CpipJ_CPIJ016981-RA	-	AGAP008111-PA	CG7818|NM_135361	Px014317.1	BGIBMGA009097	HMEL013721-PA	DPOGS201008-PA	TC006811	gnl|Amel|GB17242-PA	Aech_09679	Cflo_02810--XP_393391.1_APIME	ACYPI004420-PA	-
A. aegypti	AAEL010576-RT_exon4::AAEL016977-RA_exon3	CpipJ_CPIJ001652-RA	-	AGAP003439-PQ	-	-	-	-	-	-	-	-	-	-	-
A. aegypti	AAEL013755-RA_exon7::AAEL014530-RA_exon1	-	-	AGAP002647-PA	PhKgamma|NM_167296	Px013141.1	BGIBMGA013171	HMEL003562-PA	DPOGS212724-PA	TC015359	gnl|Amel|GB14524-PA	-	-	ACYPI009196-PA	JGI_V11_303518
A. aegypti	AAEL002358-RA_exon9::AAEL007083-RA_exon10	CpipJ_CPIJ008964-RA	-	AGAP005961-PA	CG12084|NM_138268	Px002575.1	BGIBMGA000545	HMEL012224-PA	DPOGS200894-PA	TC002447	-	-	-	-	-
A. aegypti	AAEL013686-RA_exon5::AAEL010024-RA_exon5	CpipJ_CPIJ004587-RA	-	-	-	-	-	-	-	-	-	-	-	-	-
A. aegypti	AAEL004297-RA_exon9::AAEL007375-RB_exon8	CpipJ_CPIJ000859-RA	-	AGAP010156-PA	ATPCL|NM_079031	-	-	-	-	-	-	Aech_09720	-	ACYPI067814-PA	-
A. aegypti	AAEL014572-RA_exon3::AAEL005835-RA_exon5	CpipJ_CPIJ015792-RA	-	-	Tsp97E|NM_079800	-	-	HMEL004288-PA	-	-	gnl|Amel|GB18505-PA	-	Cflo_01309--XP_623642.1_APIME	-	JGI_V11_50287
A. aegypti	AAEL000718-RA_exon4::AAEL009212-RD_exon8	-	-	AGAP009473-PA	-	-	-	-	-	-	-	-	-	-	-
A. aegypti	AAEL009941-RA_exon2::AAEL009937-RA_exon2	-	-	-	vari|NM_165342	-	-	-	-	TC014139	gnl|Amel|GB11527-PA	Aech_00376	Cflo_04555--XP_391909.2_APIME	ACYPI069428-PA	-
A. aegypti	AAEL010576-RT_exon4::AAEL017288-RA_exon6	-	-	AGAP003439-PQ	-	-	-	-	-	-	-	-	-	-	-
A. aegypti	AAEL015049-RA_exon2::AAEL002804-RA_exon4	CpipJ_CPIJ008679-RA	-	AGAP002396-PA	OstStt3|NM_079770	Px009999.1	BGIBMGA003428	-	DPOGS202246-PA	TC009183	gnl|Amel|GB15818-PA	Aech_03402	Cflo_00167--XP_392786.2_APIME	ACYPI004183-PA	JGI_V11_307851
A. aegypti	AAEL007197-RA_exon1::AAEL002370-RA_exon2	CpipJ_CPIJ000895-RA	-	-	-	-	-	-	-	-	-	-	-	-	-
A. aegypti	AAEL010576-RT_exon4::AAEL004609-RA_exon5	-	-	AGAP003439-PQ	-	-	-	-	-	-	-	-	-	-	-
A. aegypti	AAEL009761-RA_exon5::AAEL006967-RA_exon2	-	-	-	CG31690|NM_164492	-	-	-	-	-	gnl|Amel|GB16197-PA	-	-	-	-
A. aegypti	AAEL009652-RB_exon1::AAEL007384-RA_exon2	-	-	AGAP000763-PA	put|NM_169591	-	-	-	-	-	gnl|Amel|GB18110-PA	Aech_05326	Cflo_05566--XP_395928.3_APIME	-	-
A. aegypti	AAEL012821-RA_exon7::AAEL012970-RA_exon2	-	-	AGAP006921-PB	-	-	-	-	-	-	-	-	-	-	-
A. aegypti	AAEL001596-RA_exon2::AAEL015616-RA_exon1	-	-	AGAP006951-PA	-	-	-	-	-	-	-	-	-	-	-
A. aegypti	AAEL017333-RA_exon1::AAEL016968-RA_exon3	CpipJ_CPIJ002702-RA	-	AGAP002378-PA	CG3590|NM_142329	Px009280.1	-	HMEL005025-PA	-	TC006466	gnl|Amel|GB14254-PA	-	Cflo_05294--XP_393961.2_APIME	ACYPI001812-PA	JGI_V11_306459
A. aegypti	AAEL010576-RT_exon4::AAEL005950-RA_exon12	CpipJ_CPIJ001652-RA	-	-	-	-	-	-	-	-	-	-	-	-	-
A. aegypti	AAEL009571-RA_exon3::AAEL008004-RA_exon4	CpipJ_CPIJ014005-RA	-	AGAP004373-PA	-	Px016462.1	-	HMEL005408-PA	DPOGS215920-PA	TC010977	-	-	-	ACYPI002989-PA	JGI_V11_322487
A. aegypti	AAEL009022-RA_exon4::AAEL017420-RA_exon5	-	-	-	-	-	-	-	-	-	-	-	-	-	JGI_V11_48469
A. aegypti	AAEL012170-RA_exon3::AAEL011269-RA_exon5	-	-	AGAP002051-PA	CG11069|NM_143050	-	-	-	-	-	-	-	-	-	-
A. aegypti	AAEL005115-RA_exon2::AAEL017191-RA_exon2	CpipJ_CPIJ002343-RA	-	-	-	-	-	-	-	-	-	-	-	-	-
A. aegypti	AAEL000424-RA_exon2::AAEL000421-RA_exon2	-	-	AGAP002731-PA	-	-	-	-	-	-	-	-	-	-	-
A. aegypti	AAEL007820-RB_exon2::AAEL010159-RA_exon2	CpipJ_CPIJ010329-RA	-	AGAP003769-PA	Karybeta3|NM_079502	Px005407.1	BGIBMGA003361	-	DPOGS208715-PA	TC013052	gnl|Amel|GB18198-PA	Aech_02159	Cflo_02832--XP_001120827.1_APIME	ACYPI006879-PA	JGI_V11_308670
A. aegypti	AAEL007473-RA_exon3::AAEL015641-RA_exon1	CpipJ_CPIJ000298-RA	-	AGAP007480-PA	-	-	-	-	-	-	-	-	-	-	-
A. aegypti	AAEL001020-RA_exon1::AAEL011898-RA_exon3	CpipJ_CPIJ004138-RA	-	AGAP009415-PC	-	-	-	-	-	-	-	-	-	-	-
B. mori	BGIBMGA008294_exon4::SIBSBM001135_exon2	CpipJ_CPIJ015642-RA	AAEL002488-RA	AGAP004765-PA	Ddx1|NM_079488	Px013562.5	-	HMEL006859-PA	DPOGS207042-PA	TC008987	gnl|Amel|GB11708-PA	Aech_06074	Cflo_10862--XP_392325.1_APIME	ACYPI000870-PA	JGI_V11_211767
B. mori	BGIBMGA009842_exon1::BGIBMGA009844_exon1	-	-	-	-	Px012710.1	-	-	DPOGS200856-PA	-	-	-	-	-	-
B. mori	BGIBMGA003119_exon2::BGIBMGA002348_exon1	CpipJ_CPIJ004698-RA	AAEL000331-RA	-	-	Px005155.1	-	HMEL012406-PA	DPOGS201325-PA	TC013107	-	-	-	-	-
B. mori	BGIBMGA012150_exon1::BGIBMGA002352_exon2	-	-	-	-	Px010261.1	-	HMEL014814-PA	DPOGS214978-PA	TC000216	-	-	-	-	-
B. mori	BGIBMGA001382_exon1::BGIBMGA001384_exon2	-	-	-	-	-	-	-	DPOGS214519-PA	-	-	-	-	-	-
B. mori	SIBSBM000695_exon6::BGIBMGA004353_exon2	-	-	-	-	-	-	-	DPOGS203545-PA	-	-	-	-	-	-
B. mori	BGIBMGA005174_exon4::BGIBMGA004935_exon2	-	-	-	-	-	-	-	DPOGS202279-PA	-	-	-	-	-	-
B. mori	BGIBMGA013935_exon1::BGIBMGA013937_exon2	CpipJ_CPIJ016101-RA	AAEL005980-RA	-	CG12026|NM_139417	-	-	-	-	TC009778	gnl|Amel|GB17474-PA	Aech_00962	Cflo_00737--XP_001607376.1_NASVI	ACYPI000157-PA	-
D. plexippus	DPOGS205736_exon11::DPOGS210050_exon4	-	AAEL005902-RB	-	-	Px000072.1	BGIBMGA007095	-	-	-	-	-	-	-	-
D. plexippus	DPOGS202826_exon6::DPOGS214296_exon2	-	-	-	-	Px012163.2	-	-	-	-	-	-	-	-	-
D. plexippus	DPOGS202592_exon6::DPOGS212273_exon7	-	-	-	-	Px002885.1	BGIBMGA011435	HMEL006659-PA	-	-	-	-	-	-	-
D. plexippus	DPOGS206203_exon5::DPOGS213290_exon5	-	-	-	-	Px013233.1	-	HMEL016086-PA	-	-	-	-	-	-	-
D. plexippus	DPOGS215354_exon4::DPOGS207339_exon1	-	-	-	-	Px012741.1	-	-	-	-	-	-	-	-	-
D. plexippus	DPOGS212204_exon1::DPOGS207466_exon3	-	-	-	-	-	-	HMEL016686-PA	-	-	gnl|Amel|GB11009-PA	-	-	-	JGI_V11_203757
D. plexippus	DPOGS215208_exon3::DPOGS214925_exon2	CpipJ_CPIJ006750-RA	-	-	-	Px005650.1	-	-	-	-	-	-	-	-	-
D. plexippus	DPOGS214166_exon19::DPOGS203999_exon1	-	-	-	-	-	-	HMEL006808-PA	-	-	-	-	-	-	-
D. plexippus	DPOGS212206_exon1::DPOGS207466_exon3	-	-	-	-	-	-	HMEL016686-PA	-	-	gnl|Amel|GB11009-PA	-	-	-	JGI_V11_203757
D. plexippus	DPOGS213046_exon3::DPOGS202113_exon3	-	-	-	-	-	-	-	-	-	-	-	-	ACYPI007889-PA	-
D. plexippus	DPOGS214541_exon1::DPOGS214416_exon2	-	-	-	-	-	BGIBMGA011228	-	-	-	-	-	-	-	-
D. plexippus	DPOGS212923_exon3::DPOGS215498_exon2	-	-	-	-	-	SIBSBM001050	-	-	-	-	-	-	-	-
D. plexippus	DPOGS200419_exon2::DPOGS200421_exon2	-	-	-	-	Px002022.1	-	HMEL003726-PA	-	-	-	-	-	-	-
D. plexippus	DPOGS201726_exon4::DPOGS208108_exon1	CpipJ_CPIJ020056-RA	AAEL007416-RA	-	-	-	-	HMEL008442-PA	-	-	-	-	-	-	-
D. plexippus	DPOGS203023_exon23::DPOGS206997_exon2	-	-	-	-	-	-	HMEL011042-PA	-	-	-	-	-	-	-
T. castaneum	TC009567-RA_exon1::TC009570-RA_exon2	-	-	AGAP004230-PA	-	-	-	-	DPOGS214714-PA	-	-	-	-	-	-
T. castaneum	TC014445-RA_exon3::TC014447-RA_exon2	-	-	-	-	-	-	-	-	-	gnl|Amel|GB30070-PA_2	-	-	-	-
T. castaneum	TC012007-RA_exon1::TC012009-RA_exon2	-	-	-	-	-	-	-	DPOGS212162-PA	-	-	-	-	-	-
T. castaneum	TC009790-RA_exon1::TC009792-RA_exon2	-	-	AGAP006270-PA	Src42A|NM_165452	Px005295.1	-	-	-	-	gnl|Amel|GB11578-PA	Aech_07811	Cflo_05089--XP_396043.2_APIME	ACYPI001730-PA	-
A. mellifera	GB14160-RA_exon2::GB14683-RA_exon3	-	-	-	-	-	-	-	-	-	-	Aech_10936	-	-	-
A. mellifera	GB30530-RA_exon1::GB30530-RA_2_exon1	-	-	AGAP002084-PB	CG3209|NM_166658	-	-	-	-	-	-	-	Cflo_03046--XP_392789.2_APIME	-	JGI_V11_221699
A. mellifera	GB17913-RA_exon6::GB12462-RA_exon2	-	-	-	CG18812|NM_165552	-	-	-	-	-	-	Aech_17702	Cflo_12790--XP_392707.2_APIME	-	JGI_V11_202891
A. mellifera	GB11828-RA_exon4::GB14307-RA_exon2	-	-	-	-	-	-	-	-	TC012652	-	Aech_09321	Cflo_01264--XP_397118.3_APIME	-	-
A. mellifera	GB13346-RA_exon5::GB13614-RA_exon2	CpipJ_CPIJ014404-RA	-	AGAP004772-PA	-	-	-	-	-	-	-	-	-	-	-
A. mellifera	GB12094-RB_exon5::GB16690-RA_exon2	-	-	-	-	-	-	-	-	-	-	Aech_07056	-	-	-
A. mellifera	GB12094-RB_exon5::GB13552-RA_exon5	-	-	-	-	-	-	-	-	-	-	Aech_07056	-	-	-
A. mellifera	GB12937-RA_exon10::GB11965-RA_exon2	CpipJ_CPIJ000849-RA	AAEL005733-RB	AGAP010147-PH	Mhc|NM_165189	-	-	-	-	-	-	-	-	ACYPI008178-PA	-
A. mellifera	GB30013-RA_exon1::GB10416-RA_exon1	-	-	-	CG9267|NM_135811	-	BGIBMGA001396	-	DPOGS205389-PA	-	-	Aech_11645	Cflo_03531--XP_396529.2_APIME	-	-
A. mellifera	GB11281-RA_exon1::GB11990-RA_exon2	-	-	-	-	-	-	-	-	-	-	Aech_07337	Cflo_08162--XP_391952.3_APIME	-	-
C. floridanus	Cflo_15638--NP_001011563.1_APIME_exon4::Cflo_06992--NP_001011563.1_APIME_exon2	-	-	-	-	-	-	-	-	-	gnl|Amel|GB15327-PA	Aech_07642	-	-	-
C. floridanus	Cflo_12955--XP_624656.1_APIME_exon2::Cflo_13461--XP_624656.1_APIME_exon2	-	-	-	-	-	-	HMEL003310-PA	-	TC014142	-	-	-	-	-
C. floridanus	Cflo_10497--NA_exon3::Cflo_04167--XP_001600656.1_NASVI_exon2	-	-	-	-	-	-	-	-	-	-	Aech_11179	-	-	-
A. pisum	ACYPI065034-RA_exon3::ACYPI005292-RA_exon12	-	-	-	-	-	-	-	-	-	-	Aech_17796	-	-	JGI_V11_313404
A. pisum	ACYPI008958-RA_exon2::ACYPI005492-RA_exon3	-	-	-	schlank|NM_167063	-	-	-	-	TC006052	-	Aech_01607	Cflo_01607--XP_001123059.1_APIME	-	-
A. pisum	ACYPI52404-RA_exon7::ACYPI001483-RA_exon2	-	-	-	-	-	-	-	DPOGS211606-PA	-	-	Aech_13151	Cflo_03449--XP_393565.3_APIME	-	-
A. pisum	ACYPI003966-RA_exon5::ACYPI089403-RA_exon1	-	AAEL003059-RA	AGAP005738-PA	CG5978|NM_139988	Px001389.1	-	-	DPOGS203401-PA	TC003977	gnl|Amel|GB13802-PA	Aech_11068	Cflo_13400--XP_392146.2_APIME	-	JGI_V11_311020
A. pisum	ACYPI081156-RA_exon2::ACYPI008313-RA_exon2	-	-	AGAP001935-PA	-	-	-	-	DPOGS208530-PA	TC008185	-	Aech_13052	-	-	-
A. pisum	ACYPI080213-RA_exon5::ACYPI085715-RA_exon2	CpipJ_CPIJ005772-RA	AAEL003771-RA	AGAP003705-PA	ash2|NM_176558	-	BGIBMGA008025	-	DPOGS209800-PA	TC011210	gnl|Amel|GB15983-PB	Aech_09767	Cflo_08470--XP_397014.3_APIME	-	JGI_V11_309084
A. pisum	ACYPI001063-RA_exon9::ACYPI000417-RA_exon2	-	-	-	-	-	-	-	-	-	gnl|Amel|GB14664-PA	-	-	-	-
A. pisum	ACYPI52404-RA_exon6::ACYPI001483-RA_exon2	-	-	-	-	-	-	-	DPOGS211606-PA	-	-	Aech_13151	Cflo_03449--XP_393565.3_APIME	-	-
A. pisum	ACYPI081601-RA_exon1::ACYPI005022-RA_exon2	-	-	-	-	-	-	-	-	TC013083	-	-	-	-	-
A. pisum	ACYPI40278-RA_exon16::ACYPI001575-RA_exon2	-	AAEL000194-RA	AGAP010801-PA	CG10260|NM_130658	-	-	HMEL010625-PA	DPOGS207018-PA	TC014935	-	Aech_08928	-	-	JGI_V11_324239
A. pisum	ACYPI005680-RA_exon2::ACYPI088820-RA_exon1	-	-	AGAP007248-PA	CG7646|NM_140910	Px001383.2	-	-	DPOGS212557-PA	TC010474	gnl|Amel|GB18902-PA	Aech_05231	Cflo_04274--XP_001122034.1_APIME	-	JGI_V11_333459
A. pisum	ACYPI084470-RA_exon1::ACYPI063394-RA_exon59	CpipJ_CPIJ006173-RA	-	-	-	-	-	-	-	-	-	-	-	-	-
A. pisum	ACYPI40795-RA_exon2::ACYPI000507-RA_exon2	-	AAEL011792-RA	-	kcc|NM_131901	-	-	-	DPOGS215753-PA	TC005178	gnl|Amel|GB17335-PA	Aech_09457	Cflo_09621--XP_394587.2_APIME	-	JGI_V11_41064
A. pisum	ACYPI007037-RA_exon2::ACYPI085714-RA_exon1	-	AAEL006261-RA	AGAP001126-PA	-	-	-	-	-	-	-	-	Cflo_11586--XP_393205.3_APIME	-	-
A. pisum	ACYPI001533-RA_exon5::ACYPI082181-RA_exon1	-	-	-	-	-	-	-	DPOGS207594-PA	-	gnl|Amel|GB13673-PA	-	-	-	-
A. pisum	ACYPI007560-RA_exon5::ACYPI087927-RA_exon1	-	AAEL001790-RA	AGAP008776-PA	-	-	BGIBMGA006503	-	-	-	gnl|Amel|GB13720-PA	-	-	-	JGI_V11_40896
A. pisum	ACYPI006288-RA_exon2::ACYPI006561-RA_exon4	CpipJ_CPIJ004528-RA	AAEL004178-RB	-	CG6767|NM_140088	Px011984.1	BGIBMGA001570	HMEL009834-PA	DPOGS209694-PA	TC002990	gnl|Amel|GB16896-PA	Aech_07340	Cflo_09811--XP_623843.2_APIME	-	JGI_V11_300219
A. pisum	ACYPI088054-RA_exon1::ACYPI003418-RA_exon2	CpipJ_CPIJ002845-RA	AAEL000417-RA	AGAP003206-PA	CG13907|NM_138225	-	SIBSBM001063	HMEL014928-PA	-	TC001278	-	Aech_06559	Cflo_01151--XP_001120917.1_APIME	-	-
A. pisum	ACYPI084800-RA_exon1::ACYPI005022-RA_exon2	-	-	-	-	-	-	-	-	TC013083	-	-	-	-	-
A. pisum	ACYPI007705-RA_exon11::ACYPI084620-RA_exon1	-	-	AGAP001434-PB	GluClalpha|NM_001170185	-	-	-	-	TC010875	-	-	-	-	JGI_V11_326785
A. pisum	ACYPI35706-RA_exon2::ACYPI003265-RA_exon1	-	-	-	-	-	-	-	-	TC014995	-	-	-	-	-
A. pisum	ACYPI003954-RA_exon9::ACYPI007694-RA_exon11	CpipJ_CPIJ017344-RA	AAEL006389-RA	AGAP012577-PA	26-29-p|NM_138985	Px006182.1	SIBSBM000943	-	DPOGS213403-PA	TC030616-GA	-	Aech_15968	Cflo_01022--XP_625135.2_APIME	-	-
A. pisum	ACYPI48120-RA_exon3::ACYPI060651-RA_exon2	CpipJ_CPIJ004286-RA	-	-	-	-	-	-	-	-	-	-	-	-	-
A. pisum	ACYPI005305-RA_exon7::ACYPI31216-RA_exon2	-	-	AGAP000477-PA	-	-	-	-	-	-	-	-	-	-	-
A. pisum	ACYPI005843-RA_exon2::ACYPI083423-RA_exon1	-	-	-	-	-	-	-	-	TC006643	-	-	Cflo_02196--XP_396385.3_APIME	-	-
A. pisum	ACYPI006652-RA_exon3::ACYPI47651-RA_exon2	CpipJ_CPIJ014438-RA	AAEL011182-RA	-	-	Px000969.1	-	-	-	TC000315	gnl|Amel|GB19891-PA	Aech_05584	Cflo_09967--XP_392810.3_APIME	-	-
A. pisum	ACYPI005024-RA_exon3::ACYPI083009-RA_exon1	-	-	AGAP011848-PA	-	-	-	-	-	TC016278	-	-	-	-	JGI_V11_41014
